# Supplementary material for: Melanoma-specific antigen-associated antitumor antibody reactivity as an immune-related biomarker for targeted immunotherapies
Source: Commun Med (Lond). 2022 May 11;2:48. doi: 10.1038/s43856-022-00114-7 (PMC9095616; doi:10.1038/s43856-022-00114-7)
Supplement: Supplementary file 3 — Supplementary Data 1 [file 43856_2022_114_MOESM3_ESM.txt]

	Sample	Control18	Control54	Control51	Control13	Control57	Control67	Control20	Control11	Control77	Control6	Control75	Control3	Control35	Control14	Control16	Control21	Control30	Control76	Control79	Control80	Control78	Control19	Control26	Control55	Control9	Control17	Control22	Control24	Control25	Control27	Control28	Control42	Control50	Control52	Control53	Control56	Control69	Control71	Control72	Control73	Control32	Control74	Control38	Control40	Control2	Control10	Control12	Control47
Sample	Group	CTRL-Mel	CTRL-Mel	CTRL-Mel	CTRL-Mel	CTRL-Mel	CTRL-Mel	CTRL-Mel	CTRL-Mel	CTRL-Mel	CTRL-Mel	CTRL-Mel	CTRL-Mel	CTRL-Mel	CTRL-Mel	CTRL-Mel	CTRL-Mel	CTRL-Mel	CTRL-Mel	CTRL-Mel	CTRL-Mel	CTRL-Mel	CTRL-Mel	CTRL-Mel	CTRL-Mel	CTRL-Mel	CTRL-Mel	CTRL-Mel	CTRL-Mel	CTRL-Mel	CTRL-Mel	CTRL-Mel	CTRL-Mel	CTRL-Mel	CTRL-Mel	CTRL-Mel	CTRL-Mel	CTRL-Mel	CTRL-Mel	CTRL-Mel	CTRL-Mel	CTRL-Mel	CTRL-Mel	CTRL-Mel	CTRL-Mel	CTRL-Mel	CTRL-Mel	CTRL-Mel	CTRL-Mel
Control18	CTRL-Mel	1	0.057341479	0.003420933	0.035668349	0.026304143	0.015226363	0.007665865	0.124887978	0.003792104	0.027610152	0.028785214	0.003211794	0.006533757	0.004425543	0.274072206	0.006347906	0.006516507	0.03938596	0.007489258	0.009596065	0.086263148	0.003814056	0.003228983	0.009276128	0.004480898	0.017208943	0.017673565	0.004056133	0.090024973	0.040990118	0.018293398	0.011636269	0.003218988	0.009143128	0.006857239	0.026419076	0.017755716	0.052163292	0.003152493	0.026030773	0.005299832	0.010094152	0.008943372	0.013001679	0.012920845	0.002683089	0.024764208	0.031656442
Control54	CTRL-Mel	0.057341479	1	0.024882833	0.017470183	0.05133858	0.030511073	0.017849948	0.031384605	0.021890021	0.018873434	0.011651845	0.016866053	0.02711168	0.034750976	0.068023618	0.033182726	0.010396944	0.042192907	0.015543571	0.017015543	0.014771245	0.03618244	0.011861036	0.105104263	0.020067492	0.03363902	0.019709314	0.034769349	0.013843623	0.008429842	0.045093394	0.02425013	0.011658288	0.009320664	0.006503857	0.00623763	0.017977193	0.031633254	0.006896964	0.029111802	0.005328988	0.023698237	0.009930599	0.020869718	0.004940934	0.018344356	0.016178391	0.005525106
Control51	CTRL-Mel	0.003420933	0.024882833	1	0.014365876	0.004196047	0.015099074	0.018621243	0.013176874	0.09235568	0.009599403	0.026432859	0.008563679	0.028443576	0.012182083	0.109640362	0.086472362	0.151498814	0.365728235	0.004978114	0.005734196	0.188789833	0.204185545	0.024159392	0.030072661	0.05443714	0.408302285	0.264618606	0.294820221	0.017713224	0.021167696	0.011680525	0.268591219	0.461999802	0.013982527	0.285029867	0.006458868	0.003330134	0.022940843	0.012130302	0.132182924	0.019884175	0.048383245	0.009757985	0.032851341	0.079175813	0.158352286	0.00826224	0.002376236
Control13	CTRL-Mel	0.035668349	0.017470183	0.014365876	1	0.012667177	0.012091589	0.003995335	0.059531072	0.011685589	0.02954056	0.054104937	0.014657368	0.067160732	0.029153382	0.023506724	0.038781138	0.030606504	0.02353144	0.006640554	0.018045571	0.020902397	0.019237938	0.008702765	0.026645544	0.045956664	0.013633225	0.030726072	0.03177984	0.00684546	0.011638939	0.05972044	0.010828411	0.018048332	0.009382692	0.046312008	0.021813792	0.036799143	0.027000515	0.01634168	0.024155712	0.030690474	0.007266918	0.006465147	0.021155567	0.014169184	0.008812517	0.018722401	0.017088291
Control57	CTRL-Mel	0.026304143	0.05133858	0.004196047	0.012667177	1	0.029342553	0.010325817	0.088425464	0.049344728	0.035940062	0.025542248	0.007766842	0.048871496	0.057521976	0.031187939	0.025796881	0.009383515	0.045385507	0.020374034	0.022653464	0.007186526	0.026529301	0.011065398	0.07493245	0.004386811	0.017002676	0.027804706	0.009483457	0.017935939	0.008354321	0.036664028	0.014007721	0.007280348	0.015543079	0.007975731	0.006058827	0.01471158	0.010500548	0.014095939	0.008138386	0.012703223	0.027597686	0.020643275	0.04061301	0.006828406	0.015680762	0.018880763	0.013706597
Control67	CTRL-Mel	0.015226363	0.030511073	0.015099074	0.012091589	0.029342553	1	0.009348643	0.027071172	0.016223484	0.016342662	0.041590387	0.018418778	0.0451579	0.035922142	0.013987033	0.030630481	0.064530176	0.024000148	0.01990802	0.020347037	0.009976156	0.066652736	0.014089966	0.041194928	0.032347846	0.035825224	0.003909852	0.110437386	0.0151979	0.01075808	0.010035819	0.02858862	0.011311982	0.005590641	0.012285564	0.031063092	0.034502012	0.041115487	0.014281897	0.026311307	0.018119664	0.016759127	0.014606192	0.044887085	0.005881925	0.046925852	0.006237859	0.006030558
Control20	CTRL-Mel	0.007665865	0.017849948	0.018621243	0.003995335	0.010325817	0.009348643	1	0.027944319	0.005638686	0.005228453	0.032674505	0.004159393	0.005796963	0.010704761	0.010868596	0.033351657	0.004780099	0.013577376	0.003659975	0.006409698	0.005825267	0.005103331	0.010645932	0.028194737	0.029084192	0.015211384	0.006281074	0.007035129	0.025289972	0.011701976	0.015915397	0.010663546	0.016556067	0.016056318	0.003796298	0.013866435	0.014037626	0.031055637	0.005117804	0.022527888	0.015810296	0.027615742	0.019166498	0.005830255	0.009552765	0.003403829	0.033724077	0.00606491
Control11	CTRL-Mel	0.124887978	0.031384605	0.013176874	0.059531072	0.088425464	0.027071172	0.027944319	1	0.046393593	0.042625944	0.016634982	0.043819655	0.066660397	0.02442379	0.068505072	0.057567667	0.023389238	0.048450206	0.008008852	0.011609164	0.037646194	0.00447005	0.014217793	0.063423506	0.01176132	0.016316719	0.009750494	0.013045117	0.014006149	0.022720035	0.02135628	0.018776409	0.008784193	0.028147117	0.003182475	0.021303574	0.031942628	0.026404714	0.017156905	0.037231145	0.029168147	0.056355968	0.005074025	0.016108385	0.002757044	0.001833923	0.057165837	0.013701865
Control77	CTRL-Mel	0.003792104	0.021890021	0.09235568	0.011685589	0.049344728	0.016223484	0.005638686	0.046393593	1	0.01769325	0.044795377	0.044776205	0.051775961	0.016809136	0.032035322	0.052207635	0.023131504	0.076324244	0.007340325	0.011242676	0.049987027	0.053904675	0.005251556	0.052166472	0.016352633	0.063680547	0.060557382	0.069310507	0.010945855	0.006598317	0.021665711	0.046765931	0.066807317	0.00855961	0.046706531	0.015996198	0.015787694	0.019005166	0.019884043	0.027173027	0.075538882	0.01687287	0.00991849	0.031745008	0.013607677	0.035613303	0.00327997	0.030123779
Control6	CTRL-Mel	0.027610152	0.018873434	0.009599403	0.02954056	0.035940062	0.016342662	0.005228453	0.042625944	0.01769325	1	0.010644417	0.009430502	0.022385089	0.025597737	0.027708069	0.032591433	0.0259302	0.018421928	0.00789626	0.012176949	0.009027387	0.015870198	0.00570901	0.040621911	0.006736326	0.007086999	0.015671375	0.03017185	0.014827667	0.022078191	0.031439134	0.011927057	0.016349911	0.007259233	0.018712936	0.006551994	0.014767101	0.025683119	0.064862647	0.009184294	0.017594979	0.008793616	0.01125777	0.031830314	0.002573542	0.00879079	0.010646034	0.009128814
Control75	CTRL-Mel	0.028785214	0.011651845	0.026432859	0.054104937	0.025542248	0.041590387	0.032674505	0.016634982	0.044795377	0.010644417	1	0.012331055	0.046440931	0.033670691	0.02275863	0.071562162	0.019179501	0.092029422	0.038295316	0.020965544	0.022336788	0.055429344	0.007565057	0.017039007	0.022498722	0.104220285	0.171337757	0.023438787	0.007162711	0.023734713	0.022739265	0.050296071	0.05953288	0.008876449	0.050099485	0.015598856	0.023500172	0.088621453	0.011919505	0.057644844	0.021645199	0.071670837	0.022481948	0.032019754	0.055244791	0.06361966	0.191283411	0.162698347
Control3	CTRL-Mel	0.003211794	0.016866053	0.008563679	0.014657368	0.007766842	0.018418778	0.004159393	0.043819655	0.044776205	0.009430502	0.012331055	1	0.032379602	0.012668433	0.007875738	0.024366044	0.004553969	0.004141238	0.012077109	0.00211518	0.015865762	0.017997962	0.012704995	0.012484933	0.008414493	0.025528006	0.003862662	0.022422286	0.003275005	0.003970719	0.007650608	0.011895509	0.002964182	0.00318729	0.006487286	0.021913377	0.006017908	0.006145004	0.017758966	0.011214619	0.022991186	0.017141495	0.008837831	0.024578586	0.111484091	0.011322665	0.002189819	0.001829203
Control35	CTRL-Mel	0.006533757	0.02711168	0.028443576	0.067160732	0.048871496	0.0451579	0.005796963	0.066660397	0.051775961	0.022385089	0.046440931	0.032379602	1	0.033243267	0.016522442	0.038601629	0.011765931	0.030078145	0.006059004	0.007535794	0.016714851	0.014248051	0.024887279	0.011834501	0.011882315	0.034631174	0.038392299	0.020827854	0.056892875	0.066951893	0.047148859	0.030778594	0.026316254	0.003827015	0.047337204	0.01338828	0.03050568	0.051409217	0.017158071	0.075356358	0.060123746	0.026514402	0.01500971	0.015155026	0.007341171	0.008745163	0.032202729	0.011966588
Control14	CTRL-Mel	0.004425543	0.034750976	0.012182083	0.029153382	0.057521976	0.035922142	0.010704761	0.02442379	0.016809136	0.025597737	0.033670691	0.012668433	0.033243267	1	0.021538248	0.014045522	0.006229641	0.02219778	0.014612895	0.014572044	0.002597298	0.022664406	0.007109206	0.060523526	0.010325159	0.016030985	0.035526201	0.01887895	0.012847367	0.008286393	0.029248033	0.036150387	0.009760204	0.006532325	0.015005491	0.009112328	0.073189516	0.02737045	0.005828529	0.025277754	0.030247317	0.022669084	0.016809234	0.029089678	0.002496509	0.011189557	0.026767163	0.00596228
Control16	CTRL-Mel	0.274072206	0.068023618	0.109640362	0.023506724	0.031187939	0.013987033	0.010868596	0.068505072	0.032035322	0.027708069	0.02275863	0.007875738	0.016522442	0.021538248	1	0.028145172	0.038364772	0.084099659	0.007942577	0.017880524	0.1115	0.050261197	0.006407345	0.068195565	0.02241775	0.089862065	0.067165635	0.057979414	0.008706761	0.010453192	0.017731194	0.059513575	0.092491303	0.00917361	0.059226084	0.009055744	0.010997811	0.022764856	0.01117158	0.03311182	0.006017488	0.009153766	0.01187522	0.018419735	0.016581696	0.032471757	0.02942941	0.012182614
Control21	CTRL-Mel	0.006347906	0.033182726	0.086472362	0.038781138	0.025796881	0.030630481	0.033351657	0.057567667	0.052207635	0.032591433	0.071562162	0.024366044	0.038601629	0.014045522	0.028145172	1	0.033688804	0.08337467	0.021982995	0.046859962	0.032327863	0.032020598	0.02263993	0.01140356	0.014901424	0.073799892	0.049914164	0.064252231	0.012726512	0.029134819	0.034493782	0.049229222	0.094185102	0.028657363	0.057262733	0.014896056	0.032375311	0.051629434	0.054484979	0.058561408	0.024971501	0.065723805	0.022159891	0.043915866	0.012306846	0.023673022	0.010232451	0.014525965
Control30	CTRL-Mel	0.006516507	0.010396944	0.151498814	0.030606504	0.009383515	0.064530176	0.004780099	0.023389238	0.023131504	0.0259302	0.019179501	0.004553969	0.011765931	0.006229641	0.038364772	0.033688804	1	0.109848112	0.004129277	0.02123696	0.071154812	0.06554786	0.007486815	0.002842019	0.050026171	0.124640503	0.077662183	0.095470729	0.002128957	0.015525577	0.015212767	0.080241409	0.1344369	0.009200951	0.0922743	0.025010171	0.005721646	0.011910778	0.014085089	0.048397994	0.008289189	0.019134423	0.002989447	0.015309898	0.022949968	0.047572306	0.013555412	0.00083289
Control76	CTRL-Mel	0.03938596	0.042192907	0.365728235	0.02353144	0.045385507	0.024000148	0.013577376	0.048450206	0.076324244	0.018421928	0.092029422	0.004141238	0.030078145	0.02219778	0.084099659	0.08337467	0.109848112	1	0.034768954	0.033228482	0.134151258	0.142716977	0.011863478	0.091066213	0.045368863	0.276171193	0.187034462	0.210366699	0.016678349	0.008170431	0.028685299	0.177245381	0.324040432	0.019041838	0.207573321	0.064187313	0.012339065	0.050822896	0.014461083	0.109296857	0.009447402	0.021620715	0.006456765	0.055934622	0.052188261	0.105067567	0.055104727	0.002886911
Control79	CTRL-Mel	0.007489258	0.015543571	0.004978114	0.006640554	0.020374034	0.01990802	0.003659975	0.008008852	0.007340325	0.00789626	0.038295316	0.012077109	0.006059004	0.014612895	0.007942577	0.021982995	0.004129277	0.034768954	1	0.014592156	0.001148981	0.093176068	0.008331758	0.015619923	0.003696242	0.017021036	0.032370914	0.012031062	0.008304354	0.019645803	0.007224625	0.065983909	0.033017697	0.005169103	0.054495047	0.004886316	0.05513948	0.008726896	0.019464376	0.00444518	0.004897046	0.011575282	0.011180957	0.032498631	0.138284913	0.091426977	0.002473985	0.011088879
Control80	CTRL-Mel	0.009596065	0.017015543	0.005734196	0.018045571	0.022653464	0.020347037	0.006409698	0.011609164	0.011242676	0.012176949	0.020965544	0.00211518	0.007535794	0.014572044	0.017880524	0.046859962	0.02123696	0.033228482	0.014592156	1	0.004702824	0.013044823	0.004833686	0.029888891	0.004443074	0.010669312	0.010313467	0.007244763	0.002987897	0.01186755	0.012656112	0.004701162	0.008459258	0.006111575	0.014067106	0.004349971	0.008137077	0.007691038	0.017328532	0.002820205	0.018201961	0.00934094	0.008719233	0.010288015	0.000921185	0.006829078	0.003423494	0.002499501
Control78	CTRL-Mel	0.086263148	0.014771245	0.188789833	0.020902397	0.007186526	0.009976156	0.005825267	0.037646194	0.049987027	0.009027387	0.022336788	0.015865762	0.016714851	0.002597298	0.1115	0.032327863	0.071154812	0.134151258	0.001148981	0.004702824	1	0.080358942	0.003732079	0.003199048	0.072707491	0.142997352	0.098142192	0.117226097	0.004500446	0.005638045	0.006330101	0.097248308	0.170595269	0.00560543	0.110584552	0.016884254	0.002614803	0.008220082	0.005804547	0.046269501	0.01159601	0.005601315	0.004070934	0.01809844	0.028557729	0.059894849	0.018972632	0.001047277
Control19	CTRL-Mel	0.003814056	0.03618244	0.204185545	0.019237938	0.026529301	0.066652736	0.005103331	0.00447005	0.053904675	0.015870198	0.055429344	0.017997962	0.014248051	0.022664406	0.050261197	0.032020598	0.06554786	0.142716977	0.093176068	0.013044823	0.080358942	1	0.005320337	0.038213858	0.117067936	0.162886911	0.102743324	0.417226607	0.00423506	0.006523292	0.014629349	0.162484149	0.207292028	0.008072371	0.19321947	0.007102287	0.097792246	0.01462892	0.020803035	0.046074597	0.012345479	0.019857813	0.006106489	0.112600549	0.248737142	0.568214243	0.003245915	0.001301918
Control26	CTRL-Mel	0.003228983	0.011861036	0.024159392	0.008702765	0.011065398	0.014089966	0.010645932	0.014217793	0.005251556	0.00570901	0.007565057	0.012704995	0.024887279	0.007109206	0.006407345	0.02263993	0.007486815	0.011863478	0.008331758	0.004833686	0.003732079	0.005320337	1	0.00796377	0.004705495	0.015500344	0.004646777	0.002730184	0.011285729	0.013207711	0.007029362	0.010758043	0.007158134	0.001683483	0.016652526	0.022575682	0.00231302	0.015388525	0.016758367	0.014698123	0.018005907	0.023776147	0.006873668	0.008115242	0.002544962	0.003427331	0.029567688	0.004900593
Control55	CTRL-Mel	0.009276128	0.105104263	0.030072661	0.026645544	0.07493245	0.041194928	0.028194737	0.063423506	0.052166472	0.040621911	0.017039007	0.012484933	0.011834501	0.060523526	0.068195565	0.01140356	0.002842019	0.091066213	0.015619923	0.029888891	0.003199048	0.038213858	0.00796377	1	0.012253892	0.035359841	0.048154916	0.008316766	0.028145748	0.018555128	0.048857341	0.044077316	0.013469527	0.021089252	0.016324576	0.007349504	0.074899272	0.065843651	0.014718477	0.031364884	0.013724907	0.01028297	0.02375125	0.021192817	0.006398827	0.009539053	0.015328482	0.015157739
Control9	CTRL-Mel	0.004480898	0.020067492	0.05443714	0.045956664	0.004386811	0.032347846	0.029084192	0.01176132	0.016352633	0.006736326	0.022498722	0.008414493	0.011882315	0.010325159	0.02241775	0.014901424	0.050026171	0.045368863	0.003696242	0.004443074	0.072707491	0.117067936	0.004705495	0.012253892	1	0.045718938	0.03427969	0.172012614	0.004156384	0.003751369	0.023495041	0.031599593	0.050721066	0.005665	0.033225637	0.007716758	0.036298495	0.008587854	0.010519881	0.021604772	0.00821419	0.009024826	0.002004359	0.046847674	0.008417974	0.081824778	0.034912445	0.008789547
Control17	CTRL-Mel	0.017208943	0.03363902	0.408302285	0.013633225	0.017002676	0.035825224	0.015211384	0.016316719	0.063680547	0.007086999	0.104220285	0.025528006	0.034631174	0.016030985	0.089862065	0.073799892	0.124640503	0.276171193	0.017021036	0.010669312	0.142997352	0.162886911	0.015500344	0.035359841	0.045718938	1	0.209751205	0.219518683	0.015472117	0.013398735	0.013738277	0.233604576	0.343616414	0.011848126	0.232125963	0.009581905	0.012827811	0.041536683	0.018761455	0.117796488	0.013619818	0.027284984	0.030879484	0.063895512	0.068381955	0.121708932	0.037945153	0.00959307
Control22	CTRL-Mel	0.017673565	0.019709314	0.264618606	0.030726072	0.027804706	0.003909852	0.006281074	0.009750494	0.060557382	0.015671375	0.171337757	0.003862662	0.038392299	0.035526201	0.067165635	0.049914164	0.077662183	0.187034462	0.032370914	0.010313467	0.098142192	0.102743324	0.004646777	0.048154916	0.03427969	0.209751205	1	0.17447759	0.010494427	0.002741852	0.057710024	0.135550763	0.222068719	0.01262689	0.140680913	0.037446179	0.085637261	0.067217437	0.016073032	0.105699454	0.026211821	0.065562979	0.020956202	0.030410991	0.038445976	0.076514704	0.008077943	0.198278386
Control24	CTRL-Mel	0.004056133	0.034769349	0.294820221	0.03177984	0.009483457	0.110437386	0.007035129	0.013045117	0.069310507	0.03017185	0.023438787	0.022422286	0.020827854	0.01887895	0.057979414	0.064252231	0.095470729	0.210366699	0.012031062	0.007244763	0.117226097	0.417226607	0.002730184	0.008316766	0.172012614	0.219518683	0.17447759	1	0.00627311	0.026318315	0.065230093	0.165626258	0.297097411	0.014754658	0.192339	0.002918854	0.110512842	0.028548003	0.012887124	0.073221529	0.018914431	0.04403044	0.004845064	0.230715434	0.047592924	0.314057354	0.021609406	0.004643235
Control25	CTRL-Mel	0.090024973	0.013843623	0.017713224	0.00684546	0.017935939	0.0151979	0.025289972	0.014006149	0.010945855	0.014827667	0.007162711	0.003275005	0.056892875	0.012847367	0.008706761	0.012726512	0.002128957	0.016678349	0.008304354	0.002987897	0.004500446	0.00423506	0.011285729	0.028145748	0.004156384	0.015472117	0.010494427	0.00627311	1	0.017169014	0.022775472	0.014881088	0.032029333	0.023989573	0.00169316	0.010210212	0.01039038	0.027515271	0.010061044	0.026219238	0.015026448	0.028787492	0.015104104	0.036677139	0.002152107	0.002807913	0.0063974	0.004125878
Control27	CTRL-Mel	0.040990118	0.008429842	0.021167696	0.011638939	0.008354321	0.01075808	0.011701976	0.022720035	0.006598317	0.022078191	0.023734713	0.003970719	0.066951893	0.008286393	0.010453192	0.029134819	0.015525577	0.008170431	0.019645803	0.01186755	0.005638045	0.006523292	0.013207711	0.018555128	0.003751369	0.013398735	0.002741852	0.026318315	0.017169014	1	0.0122703	0.06045493	0.026885992	0.012086255	0.166482298	0.03816646	0.016344279	0.057457165	0.01547734	0.029777748	0.019320613	0.008441891	0.009339188	0.030361058	0.006945286	0.00433117	0.004041393	0.015452081
Control28	CTRL-Mel	0.018293398	0.045093394	0.011680525	0.05972044	0.036664028	0.010035819	0.015915397	0.02135628	0.021665711	0.031439134	0.022739265	0.007650608	0.047148859	0.029248033	0.017731194	0.034493782	0.015212767	0.028685299	0.007224625	0.012656112	0.006330101	0.014629349	0.007029362	0.048857341	0.023495041	0.013738277	0.057710024	0.065230093	0.022775472	0.0122703	1	0.030777066	0.013178314	0.035286069	0.019814672	0.028710641	0.096592435	0.063520696	0.02710155	0.038504488	0.028505209	0.0222086	0.034094688	0.059207074	0.019288139	0.009460863	0.016026848	0.02383776
Control42	CTRL-Mel	0.011636269	0.02425013	0.268591219	0.010828411	0.014007721	0.02858862	0.010663546	0.018776409	0.046765931	0.011927057	0.050296071	0.011895509	0.030778594	0.036150387	0.059513575	0.049229222	0.080241409	0.177245381	0.065983909	0.004701162	0.097248308	0.162484149	0.010758043	0.044077316	0.031599593	0.233604576	0.135550763	0.165626258	0.014881088	0.06045493	0.030777066	1	0.296509281	0.012151861	0.235563285	0.007927145	0.056640832	0.026552629	0.014816873	0.08548871	0.030993707	0.029367908	0.006634188	0.027880982	0.175812563	0.137567074	0.016889411	0.00276116
Control50	CTRL-Mel	0.003218988	0.011658288	0.461999802	0.018048332	0.007280348	0.011311982	0.016556067	0.008784193	0.066807317	0.016349911	0.05953288	0.002964182	0.026316254	0.009760204	0.092491303	0.094185102	0.1344369	0.324040432	0.033017697	0.008459258	0.170595269	0.207292028	0.007158134	0.013469527	0.050721066	0.343616414	0.222068719	0.297097411	0.032029333	0.026885992	0.013178314	0.296509281	1	0.07038964	0.349814206	0.011868832	0.015297437	0.021343208	0.017171798	0.113664217	0.016054069	0.018780736	0.00642922	0.049524481	0.160868468	0.183012539	0.042616389	0.009916263
Control52	CTRL-Mel	0.009143128	0.009320664	0.013982527	0.009382692	0.015543079	0.005590641	0.016056318	0.028147117	0.00855961	0.007259233	0.008876449	0.00318729	0.003827015	0.006532325	0.00917361	0.028657363	0.009200951	0.019041838	0.005169103	0.006111575	0.00560543	0.008072371	0.001683483	0.021089252	0.005665	0.011848126	0.01262689	0.014754658	0.023989573	0.012086255	0.035286069	0.012151861	0.07038964	1	0.008934924	0.010628269	0.014959904	0.029291917	0.005907297	0.011709961	0.008083203	0.04143644	0.005404785	0.01715618	0.004178017	0.006306836	0.001631858	0.007223784
Control53	CTRL-Mel	0.006857239	0.006503857	0.285029867	0.046312008	0.007975731	0.012285564	0.003796298	0.003182475	0.046706531	0.018712936	0.050099485	0.006487286	0.047337204	0.015005491	0.059226084	0.057262733	0.0922743	0.207573321	0.054495047	0.014067106	0.110584552	0.19321947	0.016652526	0.016324576	0.033225637	0.232125963	0.140680913	0.192339	0.00169316	0.166482298	0.019814672	0.235563285	0.349814206	0.008934924	1	0.009201928	0.035210523	0.005790408	0.043587144	0.084893045	0.014492098	0.012592892	0.00411236	0.02329596	0.209183987	0.181229488	0.021744879	0.00257838
Control56	CTRL-Mel	0.026419076	0.00623763	0.006458868	0.021813792	0.006058827	0.031063092	0.013866435	0.021303574	0.015996198	0.006551994	0.015598856	0.021913377	0.01338828	0.009112328	0.009055744	0.014896056	0.025010171	0.064187313	0.004886316	0.004349971	0.016884254	0.007102287	0.022575682	0.007349504	0.007716758	0.009581905	0.037446179	0.002918854	0.010210212	0.03816646	0.028710641	0.007927145	0.011868832	0.010628269	0.009201928	1	0.04463914	0.030344726	0.024865048	0.024632499	0.013887086	0.010591987	0.008606597	0.035414798	0.006899996	0.006097947	0.012452312	0.005083384
Control69	CTRL-Mel	0.017755716	0.017977193	0.003330134	0.036799143	0.01471158	0.034502012	0.014037626	0.031942628	0.015787694	0.014767101	0.023500172	0.006017908	0.03050568	0.073189516	0.010997811	0.032375311	0.005721646	0.012339065	0.05513948	0.008137077	0.002614803	0.097792246	0.00231302	0.074899272	0.036298495	0.012827811	0.085637261	0.110512842	0.01039038	0.016344279	0.096592435	0.056640832	0.015297437	0.014959904	0.035210523	0.04463914	1	0.064167384	0.020616995	0.043533074	0.018091689	0.036492396	0.00864978	0.056113315	0.072534955	0.083980052	0.002137028	0.016556312
Control71	CTRL-Mel	0.052163292	0.031633254	0.022940843	0.027000515	0.010500548	0.041115487	0.031055637	0.026404714	0.019005166	0.025683119	0.088621453	0.006145004	0.051409217	0.02737045	0.022764856	0.051629434	0.011910778	0.050822896	0.008726896	0.007691038	0.008220082	0.01462892	0.015388525	0.065843651	0.008587854	0.041536683	0.067217437	0.028548003	0.027515271	0.057457165	0.063520696	0.026552629	0.021343208	0.029291917	0.005790408	0.030344726	0.064167384	1	0.002650757	0.134292568	0.016521366	0.027178236	0.045301303	0.038294075	0.008118402	0.006380916	0.004078106	0.042711974
Control72	CTRL-Mel	0.003152493	0.006896964	0.012130302	0.01634168	0.014095939	0.014281897	0.005117804	0.017156905	0.019884043	0.064862647	0.011919505	0.017758966	0.017158071	0.005828529	0.01117158	0.054484979	0.014085089	0.014461083	0.019464376	0.017328532	0.005804547	0.020803035	0.016758367	0.014718477	0.010519881	0.018761455	0.016073032	0.012887124	0.010061044	0.01547734	0.02710155	0.014816873	0.017171798	0.005907297	0.043587144	0.024865048	0.020616995	0.002650757	1	0.005560041	0.020866721	0.010232636	0.010170358	0.022897175	0.032772963	0.022263206	0.003426209	0.004749244
Control73	CTRL-Mel	0.026030773	0.029111802	0.132182924	0.024155712	0.008138386	0.026311307	0.022527888	0.037231145	0.027173027	0.009184294	0.057644844	0.011214619	0.075356358	0.025277754	0.03311182	0.058561408	0.048397994	0.109296857	0.00444518	0.002820205	0.046269501	0.046074597	0.014698123	0.031364884	0.021604772	0.117796488	0.105699454	0.073221529	0.026219238	0.029777748	0.038504488	0.08548871	0.113664217	0.011709961	0.084893045	0.024632499	0.043533074	0.134292568	0.005560041	1	0.039901725	0.031177006	0.034701876	0.035350144	0.020443233	0.036361529	0.01292023	0.022146897
Control32	CTRL-Mel	0.005299832	0.005328988	0.019884175	0.030690474	0.012703223	0.018119664	0.015810296	0.029168147	0.075538882	0.017594979	0.021645199	0.022991186	0.060123746	0.030247317	0.006017488	0.024971501	0.008289189	0.009447402	0.004897046	0.018201961	0.01159601	0.012345479	0.018005907	0.013724907	0.00821419	0.013619818	0.026211821	0.018914431	0.015026448	0.019320613	0.028505209	0.030993707	0.016054069	0.008083203	0.014492098	0.013887086	0.018091689	0.016521366	0.020866721	0.039901725	1	0.021573945	0.040587245	0.016524472	0.006944863	0.011121148	0.006940122	0.011537523
Control74	CTRL-Mel	0.010094152	0.023698237	0.048383245	0.007266918	0.027597686	0.016759127	0.027615742	0.056355968	0.01687287	0.008793616	0.071670837	0.017141495	0.026514402	0.022669084	0.009153766	0.065723805	0.019134423	0.021620715	0.011575282	0.00934094	0.005601315	0.019857813	0.023776147	0.01028297	0.009024826	0.027284984	0.065562979	0.04403044	0.028787492	0.008441891	0.0222086	0.029367908	0.018780736	0.04143644	0.012592892	0.010591987	0.036492396	0.027178236	0.010232636	0.031177006	0.021573945	1	0.014474153	0.030426116	0.011498703	0.014108577	0.012946524	0.029168692
Control38	CTRL-Mel	0.008943372	0.009930599	0.009757985	0.006465147	0.020643275	0.014606192	0.019166498	0.005074025	0.00991849	0.01125777	0.022481948	0.008837831	0.01500971	0.016809234	0.01187522	0.022159891	0.002989447	0.006456765	0.011180957	0.008719233	0.004070934	0.006106489	0.006873668	0.02375125	0.002004359	0.030879484	0.020956202	0.004845064	0.015104104	0.009339188	0.034094688	0.006634188	0.00642922	0.005404785	0.00411236	0.008606597	0.00864978	0.045301303	0.010170358	0.034701876	0.040587245	0.014474153	1	0.049262528	0.006331882	0.004243929	0.009413565	0.017351296
Control40	CTRL-Mel	0.013001679	0.020869718	0.032851341	0.021155567	0.04061301	0.044887085	0.005830255	0.016108385	0.031745008	0.031830314	0.032019754	0.024578586	0.015155026	0.029089678	0.018419735	0.043915866	0.015309898	0.055934622	0.032498631	0.010288015	0.01809844	0.112600549	0.008115242	0.021192817	0.046847674	0.063895512	0.030410991	0.230715434	0.036677139	0.030361058	0.059207074	0.027880982	0.049524481	0.01715618	0.02329596	0.035414798	0.056113315	0.038294075	0.022897175	0.035350144	0.016524472	0.030426116	0.049262528	1	0.006560988	0.083062174	0.011286961	0.006146538
Control2	CTRL-Mel	0.012920845	0.004940934	0.079175813	0.014169184	0.006828406	0.005881925	0.009552765	0.002757044	0.013607677	0.002573542	0.055244791	0.111484091	0.007341171	0.002496509	0.016581696	0.012306846	0.022949968	0.052188261	0.138284913	0.000921185	0.028557729	0.248737142	0.002544962	0.006398827	0.008417974	0.068381955	0.038445976	0.047592924	0.002152107	0.006945286	0.019288139	0.175812563	0.160868468	0.004178017	0.209183987	0.006899996	0.072534955	0.008118402	0.032772963	0.020443233	0.006944863	0.011498703	0.006331882	0.006560988	1	0.2912606	0.026293947	0.016530762
Control10	CTRL-Mel	0.002683089	0.018344356	0.158352286	0.008812517	0.015680762	0.046925852	0.003403829	0.001833923	0.035613303	0.00879079	0.06361966	0.011322665	0.008745163	0.011189557	0.032471757	0.023673022	0.047572306	0.105067567	0.091426977	0.006829078	0.059894849	0.568214243	0.003427331	0.009539053	0.081824778	0.121708932	0.076514704	0.314057354	0.002807913	0.00433117	0.009460863	0.137567074	0.183012539	0.006306836	0.181229488	0.006097947	0.083980052	0.006380916	0.022263206	0.036361529	0.011121148	0.014108577	0.004243929	0.083062174	0.2912606	1	0.027682775	0.016387127
Control12	CTRL-Mel	0.024764208	0.016178391	0.00826224	0.018722401	0.018880763	0.006237859	0.033724077	0.057165837	0.00327997	0.010646034	0.191283411	0.002189819	0.032202729	0.026767163	0.02942941	0.010232451	0.013555412	0.055104727	0.002473985	0.003423494	0.018972632	0.003245915	0.029567688	0.015328482	0.034912445	0.037945153	0.008077943	0.021609406	0.0063974	0.004041393	0.016026848	0.016889411	0.042616389	0.001631858	0.021744879	0.012452312	0.002137028	0.004078106	0.003426209	0.01292023	0.006940122	0.012946524	0.009413565	0.011286961	0.026293947	0.027682775	1	0.037725622
Control47	CTRL-Mel	0.031656442	0.005525106	0.002376236	0.017088291	0.013706597	0.006030558	0.00606491	0.013701865	0.030123779	0.009128814	0.162698347	0.001829203	0.011966588	0.00596228	0.012182614	0.014525965	0.00083289	0.002886911	0.011088879	0.002499501	0.001047277	0.001301918	0.004900593	0.015157739	0.008789547	0.00959307	0.198278386	0.004643235	0.004125878	0.015452081	0.02383776	0.00276116	0.009916263	0.007223784	0.00257838	0.005083384	0.016556312	0.042711974	0.004749244	0.022146897	0.011537523	0.029168692	0.017351296	0.006146538	0.016530762	0.016387127	0.037725622	1
Control48	CTRL-Mel	0.017328423	0.009912019	0.008900614	0.008080374	0.007241152	0.005635682	0.011725641	0.002850024	0.004238083	0.008645548	0.055037469	0.009336993	0.013223093	0.012926965	0.008607265	0.005858769	0.001920219	0.015856528	0.005422419	0.00140248	0.003770584	0.00406978	0.006142279	0.021533616	0.006387533	0.006222995	0.004551747	0.006999955	0.010358906	0.009884815	0.012998502	0.015448456	0.016157664	0.004014543	0.005564831	0.020550234	0.005168556	0.01772535	0.009110803	0.010316195	0.007944827	0.074584875	0.003459378	0.018216063	0.020403065	0.017346305	0.099449839	0.026706818
Control61	CTRL-Mel	0.007608321	0.0034708	0.001183301	0.003926888	0.010466027	0.004746672	0.001168306	0.003862704	0.001308752	0.001664913	0.001481837	0.003758726	0.006194063	0.003141075	0.005577751	0.004343886	0.003109304	0.002399525	0.00162222	0.00076051	0.001819135	0.00092044	0.008320084	0.002012257	0.001287598	0.001852867	0.002777567	0.003610345	0.002084244	0.000713076	0.00551907	0.011123971	0.000741293	0.000285425	0.00347859	0.000468645	0.004406357	0.002102497	0.002737841	0.003167179	0.009019851	0.141877715	0.004629262	0.002452309	0.048840977	0.012831726	0.018973079	0.027126163
Control64	CTRL-Mel	0.000406455	0.004352312	0.261765052	0.009875608	0.002703605	0.001099948	0.004597883	0.003023834	0.036528052	0.000450346	0.029284208	0.000736466	0.0139099	0.003461307	0.051094289	0.042563398	0.073414848	0.173226323	0.000627662	0.064745545	0.095379321	0.093277502	0.001746882	0.002583012	0.055177713	0.189725111	0.126815511	0.156794762	0.003970157	0.003831024	0.004167875	0.129732187	0.237516275	0.005878808	0.152469492	0.00341789	0.001790639	0.002845334	0.009195565	0.05753323	0.006591024	0.017899045	0.011061085	0.013686792	0.051282255	0.088665511	0.053610987	0.024034671
MelVac2	MelVac	0.002645567	0.001137959	0.000778302	0.000325492	0.00045409	0.000577194	0.009512046	0.000226363	0.000257852	0.002708179	0.00484623	0.00042184	0.000137756	0.000801115	0.000998535	0.000489075	0.000692796	0.001529464	0.011011023	0.002211725	0.000366626	0.016094684	0.000310857	0.000286121	0.002977932	0.000937923	0.000380978	0.000107111	0.00018227	0.000925275	0.000619794	0.007940347	0.006917755	0.000183362	0.014694283	0.000831898	0.005507615	0.000756705	0.002913629	0.002237035	0.001591591	0.001717787	0.006009243	0.000133605	0.031078813	0.024099164	0.016470221	0.009917675
MelVac-CTRL3	MelVac-CTRL	0.015131375	0.003767174	0.001022606	0.003774409	0.007090653	0.003203379	0.010052581	0.022201569	0.00080662	0.005826406	0.0406991	0.000819032	0.016170221	0.006429733	0.013717251	0.014310821	0.003305422	0.009344334	0.003326749	0.000404679	0.00588108	0.001443465	0.029787157	0.002557163	0.002951397	0.002601839	0.003524116	0.0043155	0.008349571	0.002550229	0.004288945	0.014546361	0.012010106	0.006146756	0.0036638	0.005843564	0.008082192	0.001139341	0.003481894	0.00333663	0.004906446	0.012317401	0.000691219	0.008100937	0.015252917	0.011028692	0.069256427	0.014974654
MelVac3	MelVac	0.008628931	0.002016775	0.001759998	0.00189301	0.005365492	0.007197352	0.00734374	0.012450533	0.001946976	0.002379841	0.025277533	0.005757869	0.00964033	0.005677687	0.008648491	0.013821767	0.001831081	0.012870922	0.003366394	0.00268374	0.004718166	0.002245923	0.012676303	0.004133738	0.001937706	0.004217201	0.011139956	0.006326703	0.002813128	0.010180643	0.005463391	0.011841208	0.01011628	0.006425916	0.005615741	0.006194449	0.008057963	0.003646922	0.012376788	0.004284144	0.011741923	0.016334912	0.013352125	0.005808817	0.015372606	0.016170558	0.064944728	0.020711035
MelVac-CTRL4	MelVac-CTRL	0.003165702	0.000918787	0.038446842	0.017953521	0.004056889	0.003806249	0.000518254	0.013866866	0.008179522	0.002666694	0.002766249	0.006208333	0.031310915	0.009887287	0.008460192	0.013542836	0.012693145	0.026939892	0.00127675	0.001330212	0.014976659	0.015259649	0.005101275	0.003078973	0.004452241	0.030166169	0.033436253	0.028254609	0.011819194	0.0005608	0.00721383	0.026641777	0.04265598	0.007291708	0.028676616	0.001011614	0.003533937	0.008746185	0.004858387	0.033152252	0.025857485	0.003998931	0.022768078	0.003713201	0.01555172	0.020671749	0.013586832	0.018697173
MelVac4	MelVac	0.002814133	0.001126815	0.021886383	0.016496208	0.004256952	0.004559971	0.001552959	0.014601693	0.008865628	0.003013235	0.005761604	0.005816337	0.032270508	0.011214394	0.005195092	0.010328804	0.007412242	0.015836635	0.000866333	0.001436268	0.008683821	0.008311805	0.004719306	0.002050034	0.002692714	0.017855921	0.022181407	0.019193065	0.01386935	0.000173932	0.006907337	0.017119688	0.027862839	0.007835588	0.017311094	0.000439648	0.003294199	0.007340348	0.002254538	0.024573322	0.02831401	0.001834024	0.001166215	0.003181022	0.010441302	0.015866069	0.019530297	0.018031029
MelVac-CTRL5	MelVac-CTRL	9.31E-05	0.001326466	0.002434355	0.01180269	0.010700697	0.001680305	0.000932895	0.000981357	0.004992614	0.001700475	0.005706284	0.000464674	0.00057002	0.001810958	0.000719328	0.001396128	3.80E-05	0.024612241	0.009599813	0.000533424	0.0002486	0.012619655	0.001474481	0.006968982	0.002110703	0.002635726	0.00517003	0.002904289	0.001534237	0.002577519	0.00457813	0.006631681	0.146603054	0.002332397	0.00912421	0.00119013	0.004888761	0.003400466	0.003569064	0.000243762	0.001321769	0.003228245	0.008860553	0.000353323	0.032935454	0.015863675	0.004954477	0.008726232
MelVac5	MelVac	0.00020215	0.004231703	0.007087981	0.013637465	0.015186095	0.003118592	0.001490777	0.003301518	0.013110035	0.002201413	0.008661255	0.002612455	0.003033423	0.00500777	0.003322687	0.002490323	0.000138379	0.036720464	0.01504476	0.001535528	0.000955301	0.020666971	0.002551189	0.017997615	0.003479614	0.004833054	0.00455386	0.003830887	0.000186653	0.0045884	0.012077397	0.01386352	0.138949235	0.003907105	0.012506023	0.003501314	0.009436437	0.007564917	0.006520302	0.000557842	0.001244693	0.004350879	0.002039475	0.000816547	0.040385812	0.022602157	0.004561366	0.004690785
MelVac-CTRL6	MelVac-CTRL	0.003730161	0.01276229	0.041265592	0.00757726	0.006439776	0.012446734	0.019263984	0.010602389	0.007475033	0.006090451	0.092162104	0.000475132	0.023240944	0.01534765	0.011816418	0.034099363	0.014524385	0.048257115	0.004135908	0.003925073	0.01841725	0.01645967	0.00880803	0.008983083	0.01630579	0.031681116	0.026474195	0.027739464	0.010833425	0.020519797	0.010265092	0.023578378	0.050401121	0.008952824	0.028427079	0.008030569	0.009426647	0.011192906	0.030070242	0.015729318	0.013444402	0.016043064	0.008173916	0.007966226	0.027737015	0.027578033	0.151225451	0.023341644
MelVac6	MelVac	0.005484873	0.012116251	0.035548192	0.007389351	0.003947732	0.007035198	0.017563261	0.011404239	0.004730704	0.007941873	0.0913761	0.000659235	0.021009629	0.014359584	0.010950034	0.032285248	0.011854522	0.044997295	0.001581314	0.004956893	0.017361328	0.012572755	0.008476573	0.002858696	0.01055788	0.025408508	0.019709784	0.026934318	0.009308669	0.030178838	0.011948294	0.023628746	0.044731722	0.007610315	0.025064846	0.008569561	0.006333586	0.010248869	0.033930873	0.014949884	0.015472295	0.013699097	0.008597668	0.010995002	0.013448624	0.017048862	0.138951353	0.01335784
NSCLC1	NSCLC	0.039622988	0.000428885	0.000350549	0	0.003834427	0.028502482	0.006699665	0.000777196	0.00028003	0.000831371	0.008101161	0.001762757	0	0.003839059	0.029346363	0.001814188	0.00070141	0.000704673	0.00293423	0.000441975	0.013726565	0.002805037	0.000538067	0.002468526	0.000588718	0.010878953	0.000107222	0.000989073	0.001957531	0.01319836	0.002571873	0.000335187	0.001978228	0.000391773	0.001134059	0.000159993	0.000862503	0.006838394	0.00134625	0.002785974	0.016285258	0.001528529	0.043172768	0.001168928	0.013310652	0.032971064	0.099725573	0.014201313
NSCLC1-dup	duplicate	0.041019679	0.000284818	0.000631828	0.000213563	0.004663729	0.030727536	0.008386025	0.00138998	0.001341103	0.001397548	0.008385793	0.001840831	0.001264285	0.005539381	0.030597947	0.001675753	0.000730484	0.000621371	0.001541478	0.00082599	0.013751476	0.002591007	0.001111479	0.00421381	0.000215847	0.011150761	0.001310175	0.000294361	0.000110494	0.015001487	0.005412655	0.001163063	0.001438453	0.000846408	0.004002572	0.00015919	0.002582097	0.005501673	0.001083447	0.006035904	0.016372204	0.00088524	0.04028687	0.001745316	0.009192595	0.030038522	0.097251422	0.011681395
Control7	CTRL-Mel	0.000779142	0.003065653	0.004968017	0.008621203	0.006807362	0.040723389	0.067470896	0.006160508	0.001832665	0.007221125	0.117766186	0.000489637	0.024558294	0.016974839	0.00816966	0.005640385	0.007294545	0.028486146	0.001334737	0.00299895	0.009647854	0.000536239	0.009989488	0.002216707	0.007238168	0.008224481	0.006805584	0.012066866	0.00166934	0.020424972	0.012958987	0.008764774	0.021067175	0.013296497	0.015099264	0.011456229	0.005976615	0.00421029	0.006541321	0.001559296	0.008230718	0.020434907	0.002634353	0.010644822	0.043170122	0.011944104	0.176364924	0.025716696
Control8	CTRL-Mel	0.027945233	0.015232729	0.005590955	0.013952651	0.007992683	0.039673997	0.00391634	0.014874004	0.010848722	0.011264372	0.002906991	0.012597496	0.020296842	0.010987908	0.02213799	0.009620845	0.003675317	0.002036489	0.00269743	0.001924497	0.010800444	0.071778135	0.00330375	0.002280599	0.033802204	0.00456774	0.009143246	0.116498731	0.014170429	0.003882703	0.011039465	0.005940719	0.004625442	0.003843452	0.001607685	0.005273061	0.032845889	0.01550497	0.005485844	0.012658851	0.025801981	0.015745866	0.003486	0.046204518	0.008791085	0.059334331	0.019736227	0.014433734
MelVac-CTRL1	MelVac-CTRL	0.000580342	0.010338986	0.000563674	0.00196543	0.002956249	0.0296515	0.000726881	0.000525326	0.009298917	0.003551757	0.002477217	0.00691624	0.009296728	0.006629094	0.001470998	0.001078955	0	0.000599629	0.00230683	0.001006712	0.001716127	0.092846819	0.001250927	0.001599879	0.041168766	0.002405869	0.004435399	0.145886296	0.004154679	0.001385093	0.00399468	0.001062014	0.001762716	0.001094064	0.002365218	0.004927703	0.03294081	0.003708514	0.002038604	0.004361515	0.006798663	0.01084981	0.00082516	0.047965228	0.010005922	0.077750652	0.017408653	0.01680867
MelVac1	MelVac	0.00164928	0.009085418	0.000325072	0.000417353	0.002583407	0.027832175	0.000580868	0.001563672	0.008221411	0.002965331	0.003381464	0.007410256	0.001863053	0.004672229	0.001050486	0.001465611	0.000286205	0.000489974	0.003210065	0.000246105	0.001825088	0.085712746	0.00147664	0.000586951	0.040685491	0.0042141	0.001501671	0.135533884	0.001709755	0.001993706	0.001962857	0.000788748	0.001232411	0.000898396	0.002100668	0.003879916	0.028688338	0.002735448	0.002721868	0.000990277	0.005980828	0.009900899	0.024569084	0.04466801	0.009912146	0.073571093	0.022274213	0.012413849
NSCLC2	NSCLC	0.009426124	0.002568804	0.099380301	0.003462616	0.002285984	0.002358426	0.000382221	0.007851616	0.018770312	0.004405526	0.002762767	9.24E-05	0.005831492	0.000115877	0.026993034	0.016252687	0.041166894	0.070547104	0.004165459	0.000570185	0.038848183	0.043147522	0.001093604	0.001359748	0.010443704	0.0750113	0.128341783	0.062885329	0.00074196	0.000988933	0.003945216	0.057984678	0.096006435	0.008148798	0.063860992	0.001835067	0.004344233	0.004161972	0.002759403	0.025146792	0.004706674	0.002017415	0.001402894	0.006226186	0.026664903	0.041998679	0.019735041	0.004799603
NSCLC2-dup	duplicate	0.002939001	0.000999404	0.037314938	0.001687142	0.00109042	0.001025582	0.000672734	0.002900325	0.00728852	0.001672164	0.003462605	4.47E-05	0.002533331	0.0005472	0.009470774	0.006971327	0.01496453	0.026361579	0.002635144	0.000569677	0.01545503	0.016434471	0.000271606	0.000516926	0.003902482	0.028828591	0.193800357	0.023811911	0.000344437	0.000712874	0.00193204	0.025302736	0.037155193	0.002516285	0.024752208	0.0031945	0.002884334	0.002778878	0.00112664	0.010122756	0.004300968	0.000960275	0.002374811	0.002834704	0.012668713	0.016618945	0.008758865	0.003084006
NSCLC3	NSCLC	0.041043039	0.016596964	0.000484167	0.008932456	0.014260424	0.003323344	0.005158874	0.034613586	0.006227609	0.011518303	0.030663477	0.001179121	0.004464451	0.005308699	0.043790891	0.007406022	0.00674206	0.008064825	0.003655631	0.001576507	0.010201572	0.000322162	0.003163149	0.004359288	0.007359485	0.003924233	0.005356604	0.002743079	0.005050639	0.001817765	0.002124553	0.003731599	0.006275982	0.000955881	0.003531883	0.0015802	0.006172809	0.008956823	0.003305274	0.004609233	0.002881569	0.004810851	0.002232757	0.011185854	0.013506334	0.014884673	0.072527041	0.024435375
NSCLC4	NSCLC	0.006945309	0.003325855	0.021732538	0.002254889	0.001488615	0.009910205	0.000559051	0.003133308	0.00465002	0.001253205	0.0047034	0.000867031	0.003474995	0.001603116	0.010436494	0.005520895	0.007376649	0.018821248	0.00617168	0.000369536	0.010686334	0.022423083	0.000684751	0.001376029	0.006877288	0.020204365	0.013312555	0.028976906	0.002070338	0.003610168	0.01068988	0.031739521	0.023581666	0.002543192	0.018693606	0.003753895	0.009629905	0.000592087	0.004680073	0.006740073	0.006806605	0.005149614	0.015027773	0.00901942	0.021949006	0.032773652	0.033403844	0.014048288
NSCLC5	NSCLC	0.05118452	0.000579124	0.002443226	0.011639036	0.001391625	0.000344112	0.006055722	0.02822569	0.000706024	0.015871188	0.052013954	0.004777921	0.000608603	0.001329285	0.001042224	0.000750422	0.000338823	0.014148165	0.02811187	0.003996377	0.000448839	0.05473945	0.000742484	0.001427453	0.000247626	0.003061599	0.003356644	0.000256457	0.000482156	0.023144328	0.001443855	0.035357551	0.031660849	0.003581388	0.05740023	0.013031809	0.012610052	0.026662978	0.007016502	0.004201589	0.002173026	0.001068374	0.003237477	0.002558243	0.130607582	0.076148401	0.015871316	0.033503374
NSCLC6	NSCLC	0.000556272	0.025820606	0.004633532	0.002109495	0.001251879	0.003354134	0.000644566	0.018825394	0.004279064	0.003879111	0.00339	0.002191046	0.009864315	0.000279168	0.007429601	0.029109545	0.000665407	0.02197299	0.011553063	0.003592838	0.001758464	0.014410101	0.004843036	0.002714511	0.002666377	0.001809653	0.012922957	0.000408545	0.002093219	0.001760208	0.031661664	0.011088755	0.007105431	0.002128641	0.011579307	0.015124	0.016357635	0.002546629	0.005509177	0.001183083	0.00481591	0.013011324	0.020460904	0.027294924	0.037487827	0.036480233	0.033520024	0.024961848
NSCLC7-dup	duplicate	0.024950437	0.017456657	0.004533755	0.005512698	0.005007881	0.007156808	0.005868619	0.015028567	0.015976894	0.006655281	0.021046411	0.001672695	0.003408189	0.005032513	0.002805867	0.003997667	0.001208277	0.003200674	0.036948082	0.005173608	0.001391993	0.065090954	0.005039872	0.004042677	0.000509819	0.003171514	0.002277339	0.001776865	0.006363042	0.02344949	0.006395286	0.031985557	0.03130567	0.003564546	0.067311717	0.010009208	0.019583967	0.015636046	0.013061774	0.002504542	0.00956382	0.006820102	0.002805391	0.002078607	0.127567978	0.079157698	0.018658542	0.015334318
NSCLC7	NSCLC	0.030816305	0.019350355	0.006458049	0.006786452	0.006125177	0.010240514	0.004275786	0.01637923	0.019502659	0.003683997	0.019810871	0.002449077	0.004343037	0.005513138	0.003428869	0.004442224	0.00089145	0.003661061	0.046201615	0.005344081	0.001757558	0.06991689	0.006069872	0.004365563	0.001244496	0.003208313	0.002873179	0.000315654	0.013700466	0.018910634	0.008118184	0.036894143	0.034190867	0.004876437	0.076506805	0.015169367	0.033098973	0.020674514	0.017170219	0.002881943	0.012415681	0.012520781	0.003674951	0.003403903	0.152322679	0.088750481	0.020553778	0.019394066
NSCLC8	NSCLC	0.006546795	0.001571259	0.115848909	0.007943281	0.002020393	0.010141515	0.004218965	0.005106608	0.023089385	0.010020728	0.010495727	0.001188323	0.01189358	0.001600724	0.02451774	0.039739404	0.034734095	0.08149704	0.003641266	0.019289558	0.045327365	0.045584558	0.006376922	0.006982403	0.014275174	0.095286545	0.065109884	0.081271729	0.003523778	0.006954474	0.020355088	0.069327179	0.124469278	0.008272368	0.091265516	0.004348896	0.012124701	0.022482032	0.016280439	0.033638686	0.011418795	0.0204628	0.003482633	0.008893043	0.034802168	0.049260812	0.023156443	0.023487316
MelVac1-dup1	duplicate	0.001759859	0.00904726	0.000197917	0.002223056	0.002822801	0.029024596	0.000394633	0.004940577	0.009005151	0.003887505	0.003654734	0.006405126	0.00441223	0.007223403	0.001068879	0.000943937	0.000466552	0.001488189	0.001740461	0.000539248	0.001741104	0.08668676	0.00197232	0.000535193	0.038662734	0.002787973	0.002132068	0.13616559	0.003150943	0.001260759	0.002219175	0.000685784	0.001224271	0.000833773	0.003363366	0.002511862	0.030231137	0.004452577	0.001976367	0.002096854	0.009462446	0.009898118	0.001493469	0.044850186	0.009959638	0.074218801	0.01812205	0.012039573
NSCLC9	NSCLC	0.001674	0.002365097	0.001888982	0.000252316	0.00259167	0.001708308	0.002745532	0.000538822	0.001705793	0.001317969	0.001790126	0.001420204	0.002713482	0.000676701	0.0027509	0.003861198	0.001583517	0.000963059	0.002069511	0.000626499	0.000896751	0.000644487	0.001286298	0.006775833	0.001443446	0.003192566	0.001414016	0.004777973	0.004311274	0.012227006	0.000905427	0.005357536	0.001582493	0.006902402	0.001203281	0.003641704	0.001598769	0.019086896	0.003627789	0.00213655	0.005056255	0.025701887	0.006369082	0.003189512	0.016335556	0.017292104	0.029007978	0.022329983
NSCLC10	NSCLC	0.006433815	0.004213889	0.006644867	0.002828264	0.008618846	0.00914628	0.003359083	0.004498959	0.011121678	0.002810784	0.008520072	0.001557481	0.005940989	0.001954066	0.00769741	0.004234561	0.01739199	0.007324252	0.002353387	0.003735842	0.003383936	0.000767923	0.002338561	0.00465658	0.001789598	0.004991148	0.006230126	0.001194666	0.008684474	0.005331349	0.005966246	0.002102572	0.002475174	0.004671092	0.002025639	0.007762333	0.005882244	0.003777789	0.00432317	0.000445184	0.011978597	0.008691846	0.038000292	0.003830022	0.075840601	0.089340655	0.146577331	0.11077364
NSCLC11	NSCLC	0.00313331	0.006268848	0.003570827	0.001229525	0.006464839	0.00598754	0.004636225	0.004374599	0.003248949	0.002979802	0.003218014	0.00107074	0.00724553	0.008145908	0.002436068	0.017644436	0.000609432	0.009122751	0.003897795	0.005214595	0.000620333	0.000422219	0.008541659	0.003950851	0.002959669	0.002715252	0.001104471	0.003726792	0.007317552	0.002666944	0.005170242	0.002467942	0.002038049	0.000899789	0.002198595	0.003746396	0.003134087	0.011977332	0.001571041	0.003754346	0.009799625	0.00710222	0.016489688	0.024606687	0.022082591	0.021720041	0.040393645	0.032712588
NSCLC12	NSCLC	0.003659957	0.012887691	0.001192297	0.001334385	0.006804167	0.001608387	0.001016236	0.006926468	0.001635284	0.004488513	0.004014194	0.000133666	0.002635127	0.001844206	0.002243971	0.00628512	0.003804996	0.00497813	0.001183909	0.001829705	0.002044559	0.000453488	0.000472853	0.004535444	0.000663067	0.001182401	0.001594642	0.001729197	0.001765422	0.00088677	0.002193394	0.00311909	0.002484069	0.002147871	0.001608445	0.003025885	0.002506502	0.009233339	0.00511099	0.007140141	0.003164587	0.00173954	0.012971803	0.007180885	0.006931597	0.006446796	0.01685824	0.008907869
NSCLC13	NSCLC	0.00443582	0.00201962	0.018632559	0.013068993	0.003180911	0.046427347	0.001696502	0.004539327	0.002602078	0.00752465	0.007505631	0.000386201	0.014871648	0.003000452	0.004636646	0.013337577	0.009568623	0.016795921	0.004892206	0.001231043	0.003869093	0.00107657	0.008692414	0.004702934	0.003392394	0.010062593	0.003920742	0.003807214	0.001213329	0.002991714	0.009595949	0.024198399	0.006663173	0.005825117	0.001656029	0.008196156	0.007003485	0.013292449	0.013307253	0.017047901	0.013613654	0.018941394	0.019737539	0.006582383	0.029629776	0.026639547	0.041169575	0.034944191
NSCLC14	NSCLC	0.000935676	0.00670972	0.161449867	0.011706699	0.000890484	0.006211878	0.002446636	0.001857803	0.025640879	0.00557463	0.003736102	0.001448292	0.013040518	0.003151742	0.036275928	0.028329231	0.04624377	0.10968791	0.004078304	0.001630095	0.060869686	0.06980331	0.003440278	0.00236447	0.022805454	0.131894618	0.084249881	0.112800276	0.01657745	0.009159334	0.002848602	0.088697974	0.151506775	0.005439405	0.088967295	0.006313123	0.009370035	0.010372479	0.008537242	0.038342953	0.011670417	0.022090952	0.001489467	0.019722873	0.028467806	0.056255226	0.013411696	0.004399384
NSCLC15	NSCLC	0.000271314	0.002045827	0.036236811	0.023460279	0.001266361	0.002247134	0.006581824	0.005067092	0.006155229	0.001887755	0.009299852	0.00088154	0.006071555	0.001156515	0.011823945	0.010036016	0.011853353	0.036075078	0.001437325	0.03669326	0.021196389	0.022057291	0.001680402	0.000575173	0.006585104	0.032994429	0.023238119	0.032250275	0.015936183	0.002711628	0.010187036	0.026880682	0.045321871	0.005180658	0.028020003	0.011612482	0.005487206	0.003527518	0.003699175	0.009113272	0.006834894	0.004604632	0.000666124	0.028578732	0.028997716	0.042655991	0.047544556	0.027576547
NSCLC16	NSCLC	0.001869521	0.007927923	0.003535928	0.009124819	0.003086488	0.00073622	0.032032763	0.007453925	0.001357543	0.002449867	0.204952159	0.0032498	0.023759708	0.021488601	0.008396559	0.03651111	0.002177789	0.057757336	0.001577191	0.000868604	0.012334943	0.000105584	0.00763537	0.00122214	0.010871819	0.007408548	0.00086278	0.015513241	0.001218806	0.001302656	0.014520139	0.00882483	0.031623108	0.001541154	0.015650182	0.009239887	0.001156897	0.032345171	0.000761102	0.034542291	0.002339729	0.014983138	0.001013251	0.011668654	0.011367875	0.006134695	0.235844054	0.009189758
NSCLC17	NSCLC	0.004232878	0.015580332	0.014968105	0.017991239	0.004799807	0.041779943	0.010527602	0.008420525	0.024100827	0.006060367	0.046358246	0.015984473	0.004103177	0.009436221	0.004761696	0.069046691	0.001693152	0.033334219	0.003500089	0.002758325	0.008795204	0.12667343	0.004246738	0.001035061	0.058377538	0.000746328	0.001354772	0.201982429	0.001292927	0.002264053	0.010108647	0.001037882	0.025310335	0.161541245	0.018418741	0.010262118	0.042981958	0.035505714	0.199918243	0.048279206	0.017655628	0.017942201	0.006402102	0.071216669	0.01194806	0.101416238	0.01942198	0.012014833
NSCLC18	NSCLC	0.000956358	0.000867982	0.000215895	0.003870084	0.001792956	0.004123192	0.012239485	0.000345861	0.000644309	0.007288766	0.078319197	0.000229121	0.011630902	0.010914705	0.003919203	0.004518326	0.000750515	0.021043334	0.001112035	0.001019373	0.004945059	0.000163383	0.004108904	0.000971357	0.005230627	0.005223247	0.005059763	0.006217285	0.004451969	0.00032137	0.006955518	0.00339079	0.013192816	0.000340308	0.006958866	0.003908135	0.000691807	0.005275231	0.007629167	0.001278947	0.00200473	0.010443358	0.000609384	0.006364964	0.004617533	0.004133006	0.111671941	0.003626204
MelVac1-dup2	duplicate	0	0.012257322	0.000166303	8.65E-05	0.002947582	0.037419616	0.000165104	0.001329799	0.01131647	0.004054628	0.001068702	0.008101359	0.002136287	0.007218965	0.000464535	0.000482185	0.000180204	0.000283827	0.00252066	0.000929902	0.00229958	0.119823035	0.000338147	0.000829584	0.054127745	0.000733739	0.000980968	0.18919441	0.001917917	0.001413353	0.00189107	0.000461246	0.002889	0.000854518	0.002201326	0.003938571	0.040136744	0.000765052	0.000720111	0.000790171	0.007407589	0.0108663	0.000203034	0.06082332	0.009784324	0.095271318	0.013746151	0.010955952
MelVac-CTRL2	MelVac-CTRL	0.001252644	0.000685969	0.001359645	0.000692582	0.002524708	0.000818981	0.01026285	3.50E-05	0.001074506	0.000522059	0.006934859	0.000931228	0.002337522	0.002736648	0.000246672	0.002885456	0.000484483	0.001669549	0.018235722	0.001130354	0.000291957	0.023984722	0.001163514	0.00085336	0.00339065	0.002436366	0.000665898	0.000276349	0.00111467	0.0007524	0.00093562	0.011583469	0.009387196	0.00114283	0.018217819	0.000872289	0.008560182	0.003661308	0.004636056	0.00152979	0.002005865	0.004204986	0.004570746	0.001392447	0.045401343	0.033790714	0.018487396	0.009187289
Control31	CTRL-Mel	0.01286627	0.014768786	0.053247954	0.021608478	0.010842068	0.031642888	0.023120576	0.005969089	0.017176846	0.011304269	0.109592032	0.011030082	0.02117564	0.022620997	0.01940673	0.025776791	0.02695927	0.056589262	0.012472965	0.00515989	0.049584848	0.104131066	0.006146211	0.007615832	0.052784957	0.047406336	0.117117606	0.174973909	0.005638922	0.004516081	0.041300459	0.035173885	0.076431456	0.016854142	0.04266112	0.069329625	0.049560989	0.014836547	0.011486487	0.026004062	0.045994354	0.024268616	0.016496777	0.052985801	0.022796484	0.082864787	0.115652131	0.025206733
Control70	CTRL-Mel	0.010596924	0.025246509	0.498958837	0.016133691	0.044465524	0.017852099	0.035130459	0.017451152	0.085430146	0.00958433	0.126219289	0.004640174	0.05702355	0.012241427	0.100920005	0.08910162	0.141206939	0.35875885	0.006978098	0.004469863	0.187297447	0.187332245	0.007258969	0.010746298	0.066030553	0.389534344	0.319174029	0.309135146	0.007299253	0.005357973	0.084894059	0.267661333	0.485280348	0.014650093	0.300972382	0.017385095	0.035468505	0.028225844	0.026418906	0.137583375	0.013398865	0.030322525	0.016733562	0.038567874	0.079774247	0.156280368	0.0840359	0.107409359
Control15	CTRL-Mel	0.025768719	0.017604417	0.085820352	0.011031593	0.017244594	0.014331442	0.00899955	0.052433706	0.017754327	0.016808903	0.036408231	0.009181891	0.022892824	0.018028148	0.039455116	0.039889024	0.017711656	0.080425865	0.0223569	0.003252597	0.020412397	0.01980982	0.008125387	0.013072905	0.012077267	0.032239561	0.042030532	0.026202355	0.0092662	0.00514263	0.066449451	0.047513725	0.051407206	0.008198986	0.035209395	0.0474568	0.022132939	0.011959661	0.015818581	0.015409207	0.029557934	0.017992944	0.027483808	0.0781078	0.028292238	0.02919322	0.076652703	0.040533461
Control43	CTRL-Mel	0.122529927	0.024852555	0.020213005	0.018535485	0.013891856	0.008056584	0.011447287	0.038790422	0.003637251	0.027755711	0.029453199	0.021447156	0.012534445	0.007760805	0.106085993	0.023839014	0.020656579	0.01086638	0.011221561	0.008900196	0.044834023	0.008113952	0.009465933	0.00922369	0.026128697	0.00811695	0.0197657	0.026098534	0.029665271	0.050454703	0.021007412	0.0252288	0.026932054	0.025310599	0.012460516	0.021704796	0.012451264	0.038281193	0.015238671	0.008388901	0.026919233	0.029545319	0.003890302	0.022605548	0.020995895	0.009413363	0.019666957	0.005236797
Control44	CTRL-Mel	0.014502051	0.021755752	0.004417413	0.011971343	0.01034788	0.069571053	0.018170198	0.021521758	0.008198579	0.018008738	0.144229458	0.008037253	0.022931744	0.064211195	0.011779326	0.029113216	0.002552175	0.033345972	0.087895645	0.004316575	0.011646481	0.146801398	0.009320769	0.012861828	0.012579955	0.019118249	0.011363455	0.010641685	0.010440158	0.017209124	0.023530145	0.10927177	0.086568244	0.005565377	0.131243311	0.012186006	0.052435661	0.024817753	0.026103711	0.034311675	0.018975833	0.036491857	0.012506449	0.029232263	0.391534165	0.167137713	0.130068901	0.012416481
Control65	CTRL-Mel	0.023343239	0.031853912	0.016743569	0.020729643	0.030897389	0.075863261	0.016437585	0.027089856	0.008676719	0.018329974	0.021819687	0.020055329	0.044688244	0.021980901	0.014691914	0.049789996	0.004140344	0.068545428	0.023181986	0.026332658	0.006712202	0.008901191	0.011619154	0.057352156	0.006164402	0.031569449	0.011782298	0.005059882	0.050493181	0.015821172	0.023088587	0.020841933	0.064003997	0.045765013	0.019293194	0.010229748	0.037148927	0.036096499	0.018964706	0.038572067	0.03797841	0.029276852	0.028604847	0.045625508	0.007276782	0.007658591	0.0284318	0.010629475
Control59	CTRL-Mel	0.007601694	0.029186396	0.021401226	0.031377291	0.012413163	0.010368699	0.011413354	0.045213005	0.024419388	0.004630701	0.01720082	0.018525162	0.014313277	0.004150595	0.024040901	0.029284804	0.031408528	0.013861953	0.007183446	0.007283431	0.031707055	0.023366869	0.013371747	0.020077053	0.03008479	0.012958754	0.002308334	0.004763037	0.012626134	0.011639049	0.03089334	0.021100239	0.020470535	0.00702756	0.017198399	0.010679396	0.005846355	0.012544946	0.033780974	0.004288964	0.002176039	0.005999472	0.02291762	0.006034232	0.027651758	0.018689586	0.011386515	0.001535069
Control36	CTRL-Mel	0.007794529	0.029390023	0.01320618	0.012338029	0.021558519	0.030359726	0.039970527	0.007276856	0.018347466	0.030282269	0.145509489	0.008862376	0.046238523	0.03324355	0.024535879	0.029872377	0.004382544	0.053630419	0.004444881	0.01001533	0.010440114	0.011893728	0.024120203	0.090398569	0.017494425	0.024858677	0.008659479	0.015900249	0.026830364	0.10981697	0.037434907	0.027640138	0.06060192	0.171046128	0.045378178	0.02712227	0.009230898	0.03800411	0.005305925	0.028253474	0.009135166	0.022591279	0.013048864	0.018509734	0.010350912	0.00413737	0.179413078	0.008831607
Control37	CTRL-Mel	0.011998645	0.004703038	0.165735039	0.027414249	0.007593254	0.005327852	0.006454925	0.016679921	0.030172962	0.007411046	0.040174778	0.013987232	0.0295115	0.013367257	0.044650807	0.040688355	0.070721574	0.123082774	0.011241348	0.036665331	0.075812349	0.065609258	0.011995364	0.004041052	0.019274568	0.132104549	0.078534471	0.108077291	0.004179365	0.011398085	0.027758601	0.090391368	0.167647242	0.009539873	0.123836154	0.010795928	0.016457605	0.006721955	0.032321503	0.048736988	0.017287737	0.028289118	0.009607642	0.024236626	0.04117812	0.053000636	0.046904911	0.003396311
Control41	CTRL-Mel	0.004890361	0.007324584	0.002543443	0.007550826	0.002600698	0.006642842	0.003589676	0.002706155	0.002743388	0.016104384	0.014561931	0.006398648	0.012573223	0.008539966	0.004973211	0.010309701	0.005838718	0.014722033	0.004860993	0.007789459	0.005170511	0.003178253	0.007097688	0.003919534	0.010465732	0.002823634	0.018996227	0.005534971	0.016282245	0.00185733	0.015957784	0.005831532	0.014088257	0.013735629	0.006746563	0.009557596	0.010855043	0.016344407	0.034900763	0.013103457	0.016781598	0.015180644	0.002875552	0.007400825	0.003789865	0.004502618	0.015675979	0.016559664
Control45	CTRL-Mel	0.032533105	0.016695569	0.002177646	0.01842758	0.013404292	0.023443628	0.009786692	0.047414168	0.005429827	0.006475253	0.024192572	0.012378915	0.04352748	0.012684766	0.013237771	0.008037889	0.003981269	0.022930666	0.007366013	0.012829608	0.004519236	0.022994043	0.004157278	0.010134092	0.0096784	0.006449936	0.010149371	0.030226334	0.005064086	0.10337423	0.01302856	0.029496107	0.00648363	0.007945366	0.039929204	0.024303478	0.016379736	0.028329989	0.005362584	0.012458983	0.017190937	0.018393914	0.015496475	0.02574602	0.014776702	0.022085912	0.036837235	0.028716474
Control46	CTRL-Mel	0.008189798	0.020546529	0.163346238	0.013775712	0.017371684	0.025450831	0.013663452	0.060433669	0.026344899	0.014587774	0.013970062	0.007985578	0.028189843	0.003462107	0.03210327	0.05963856	0.04315496	0.145302381	0.012113296	0.011595793	0.055595224	0.05847274	0.010662272	0.079027517	0.027771291	0.126257818	0.110784258	0.099753235	0.009809274	0.004073704	0.027179229	0.076038327	0.132603992	0.016816831	0.085142458	0.017652317	0.02526975	0.027629316	0.057716857	0.041729837	0.008824152	0.029329706	0.012200775	0.030201742	0.029317461	0.047529911	0.011895925	0.003880758
Control23	CTRL-Mel	0.009578537	0.011635145	0.015332897	0.012713742	0.014817208	0.009037366	0.008298636	0.014831129	0.011053878	0.030009577	0.006208978	0.018717483	0.020498207	0.006917318	0.009689546	0.014795415	0.007706193	0.027799677	0.012391815	0.005236586	0.006144616	0.003717578	0.019964042	0.028059666	0.005303087	0.011655044	0.012649673	0.005699257	0.020158961	0.011725691	0.015321915	0.010166225	0.011586055	0.00523276	0.002109619	0.016328737	0.016280977	0.033119931	0.01317404	0.027101594	0.034201963	0.012535428	0.18708663	0.016864623	0.010487006	0.013225067	0.030361766	0.032456075
Control34	CTRL-Mel	0.015936622	0.011536696	0.002194582	0.012289361	0.00807638	0.012824731	0.019096323	0.009597718	0.005392504	0.007057891	0.113232224	0.019726121	0.016780266	0.020358977	0.007936506	0.020470727	0.008181704	0.030985309	0.006334533	0.026200392	0.008226591	0.005980079	0.011923639	0.005222697	0.012438306	0.00870103	0.006605462	0.02132528	0.00517365	0.016467767	0.02074081	0.01001709	0.033467631	0.011343283	0.01471683	0.012022989	0.007265572	0.029059129	0.028017951	0.102262353	0.010282471	0.021775355	0.006024117	0.031507515	0.030654953	0.004858118	0.128772048	0.015596629
Control39	CTRL-Mel	0.068190564	0.01054876	0.028601943	0.022662983	0.054342652	0.008010656	0.006812257	0.12306674	0.013403896	0.026186998	0.04828488	0.014749347	0.047811502	0.011323365	0.035768036	0.008433635	0.017608578	0.005325613	0.103294627	0.006614099	0.009335108	0.150814806	0.012325113	0.010728482	0.008263827	0.037287104	0.005508281	0.00678983	0.045384054	0.237724334	0.013439166	0.082823356	0.10070256	0.030259799	0.196997617	0.019844594	0.047548971	0.028155957	0.037123055	0.021896017	0.024709063	0.034867392	0.017116112	0.031748854	0.301612323	0.171239302	0.049457339	0.021780644
Control58	CTRL-Mel	0.002911211	0.016959767	0.214069373	0.032223401	0.014173243	0.0314382	0.004211716	0.041881121	0.065418587	0.00726432	0.003661714	0.027686076	0.067531823	0.029029849	0.043218031	0.064802303	0.060952964	0.167165177	0.014314791	0.005559331	0.082354549	0.080713615	0.009095929	0.0068518	0.024985328	0.154211788	0.099812989	0.150725787	0.010086045	0.002830444	0.010223024	0.116636478	0.194421066	0.008839881	0.123214141	0.013511502	0.010381814	0.008550932	0.005584707	0.088041863	0.042267224	0.027312148	0.006631489	0.045514254	0.036878514	0.069923121	0.013049759	0.006868429
Control66	CTRL-Mel	0.04804828	0.018056624	0.009560123	0.009581229	0.025336911	0.003872379	0.004232071	0.044127506	0.009469459	0.007148692	0.029928617	0.002078399	0.007729456	0.01541799	0.037944495	0.006190136	0.026995276	0.026115804	0.026514258	0.00201892	0.01172458	0.028161232	0.00168306	0.011069326	0.003625039	0.016294167	0.046682401	0.005577501	0.004318352	0.009248307	0.039430891	0.033384106	0.019630945	0.008044797	0.028459619	0.034516353	0.01666144	0.011501274	0.010313736	0.008355938	0.038959284	0.020779469	0.007660072	0.01078477	0.063404476	0.034897617	0.027438141	0.029154927
Control68	CTRL-Mel	0.008623945	0.008962971	0.004870668	0.006975461	0.00596599	0.014294389	0.008601493	0.002256532	0.004752738	0.007425936	0.040527614	0.011818979	0.011422966	0.012205989	0.015660506	0.016985537	0.004927812	0.015245396	0.01887416	0.004836952	0.006995146	0.012676047	0.013954854	0.031390027	0.010997931	0.020378423	0.011664067	0.010234108	0.007280415	0.010390829	0.018306492	0.02675269	0.039163682	0.014320994	0.018474913	0.005539842	0.008543683	0.01398747	0.024647828	0.008541146	0.014170454	0.011024702	0.019934697	0.019291859	0.028230964	0.0122251	0.090715879	0.007705149
Control29	CTRL-Mel	0.104906047	0.016652143	0.658577033	0.015768094	0.007363952	0.016249096	0.003764563	0.024450634	0.092282387	0.006102128	0.010229104	0.016936907	0.031474098	0.00248773	0.197870126	0.096422849	0.182177779	0.436084536	0.01457481	0.001359561	0.262645087	0.248018677	0.003443564	0.003100801	0.065173067	0.494651978	0.322782202	0.390806435	0.003689632	0.009717432	0.006238681	0.34435106	0.603098964	0.013517169	0.387794806	0.005223346	0.007200582	0.009682009	0.012274357	0.157571789	0.011515858	0.014273584	0.010072043	0.041545808	0.125414899	0.209915352	0.027450133	0.014250018
Control33	CTRL-Mel	0.003101164	0.004275636	0.000733208	0.006151248	0.009236786	0.007053617	0.003309373	0.008542854	0.003587982	0.006935023	0.017068478	0.003608923	0.003762777	0.046416094	0.006179893	0.010585221	0.007733824	0.004151625	0.002171912	0.007908318	0.006268276	0.001680801	0.001503007	0.005432956	0.002511705	0.00321096	0.035188028	0.004791753	0.002432409	0.002662954	0.035211511	0.005137992	0.005697147	0.002728274	0.005258625	0.028025068	0.062715654	0.004156437	0.005336571	0.00307603	0.031782202	0.015320577	0.001927947	0.003986815	0.001243621	0.006107178	0.012412972	0.010215807
Control49	CTRL-Mel	0.065384447	0.011032625	0.173975024	0.010307802	0.007105047	0.005006137	0.005751439	0.025861721	0.024843602	0.004813199	0.069527807	0.001458846	0.010217232	0.005393352	0.085986857	0.021206538	0.053074293	0.10937891	0.080972077	0.002190343	0.094875427	0.185805811	0.002026093	0.026385056	0.023536192	0.13419013	0.09313125	0.091606526	0.001237605	0.006311204	0.006285227	0.203453999	0.210594613	0.014735735	0.289143869	0.06981811	0.04914881	0.001657309	0.026717293	0.039146029	0.009026962	0.015669145	0.005791905	0.009496286	0.332140615	0.182987028	0.035279393	0.00321864
Control4	CTRL-Mel	0.031397424	0.009580608	0.011296841	0.005985627	0.036331163	0.022734725	0.024395618	0.032603792	0.04562803	0.026811821	0.019270902	0.050697189	0.021762367	0.019847613	0.026031447	0.042441438	0.00602936	0.01526889	0.029192805	0.006483916	0.022001591	0.010890208	0.009623465	0.005557355	0.003743468	0.024299488	0.007202995	0.016553644	0.032322222	0.021305927	0.021840239	0.025360796	0.018739083	0.014933883	0.007630401	0.013609112	0.004415408	0.012730665	0.018226245	0.011763287	0.013129066	0.033821313	0.025220236	0.073146675	0.010706214	0.011900489	0.021579498	0.010866749
Control5	CTRL-Mel	0.009230277	0.013950384	0.328332024	0.030454705	0.00431482	0.009744007	0.021351433	0.026780024	0.102921588	0.014373627	0.089081881	0.008860568	0.039328306	0.027984332	0.071381897	0.071007999	0.094655035	0.246424414	0.009730388	0.010269023	0.144052697	0.126026545	0.01573114	0.015763969	0.045315875	0.263343671	0.194316565	0.217671266	0.024572649	0.00422929	0.055429023	0.179048088	0.318970337	0.016157988	0.202328324	0.008559767	0.019623292	0.025186255	0.018555023	0.09029832	0.032396113	0.046282177	0.009780803	0.044457305	0.055058036	0.10408539	0.117776157	0.020254608
Control60	CTRL-Mel	0.008141686	0.003415188	0.064190602	0.046631068	0.004883803	0.007623567	0.002130641	0.005702074	0.088422999	0.009611677	0.005163195	0.008158656	0.014240648	0.012201257	0.016003535	0.030916761	0.025704998	0.047365165	0.002690823	0.00150652	0.026799948	0.024730991	0.004792755	0.004153354	0.007133503	0.056730336	0.037221683	0.039138478	0.013098351	0.009337027	0.021753223	0.039790252	0.067902312	0.006005968	0.089687261	0.004583798	0.01666547	0.004289103	0.002922333	0.025659753	0.027162621	0.028147306	0.006903383	0.024483399	0.016695843	0.020883867	0.005611544	0.010802007
Control62	CTRL-Mel	0.060574844	0.025827172	0.05175635	0.019795933	0.024809835	0.017496073	0.003992122	0.014408903	0.009775748	0.021081488	0.027641976	0.007856931	0.023484592	0.020230592	0.043781636	0.023354138	0.003934457	0.013895568	0.0090599	0.02141862	0.016347084	0.005132572	0.00959501	0.019703087	0.008616519	0.011811571	0.03250063	0.018563727	0.01013379	0.005998723	0.050090787	0.012084984	0.013638014	0.004799069	0.004071993	0.003197477	0.018444879	0.013474485	0.016011806	0.008429096	0.026120536	0.036035505	0.022114706	0.020758787	0.006012313	0.004106317	0.011813758	0.013177813
Control63	CTRL-Mel	0.002119643	0.016150576	0.005551216	0.006295182	0.012345906	0.013625479	0.018219019	0.015484332	0.00746008	0.008259865	0.019559324	0.00083454	0.006271351	0.005004082	0.01058326	0.025075223	0.019279225	0.008929988	0.000776405	0.019577229	0.034926479	0.006261602	0.005349198	0.0194496	0.002663304	0.004888658	0.142000941	0.003938076	0.010660712	0.005797352	0.009746153	0.002948738	0.011074971	0.009741455	0.006395579	0.19315139	0.00659924	0.008089812	0.003083281	0.004504358	0.014050677	0.010973462	0.007144507	0.011947981	0.003262476	0.01069106	0.03270955	0.004715499
Control1	CTRL-Mel	0.006219267	0.003862325	0.116140268	0.009555596	0.002605003	0.006572967	0.002168761	0.006082768	0.019822312	0.082734429	0.022511405	0.003711792	0.010304785	0.002505335	0.023006412	0.027530968	0.042433432	0.079432605	0.003574214	0.005362769	0.044449171	0.044118245	0.00186913	0.000965111	0.012530741	0.10430368	0.096917696	0.068972548	0.004514716	0.003174596	0.003201169	0.066789079	0.10906166	0.00349241	0.072220364	0.001808534	0.009092592	0.009656296	0.020829987	0.035448229	0.003300414	0.007089966	0.004434676	0.020750483	0.017991916	0.035198254	0.005722323	0.010962728
PEM-Mel1	PEM-Mel	0.007651964	0.001397677	0.019664872	0.003639514	0.001585097	0.023636143	0.001236345	0.001407713	0.003568171	0.00591874	0.008858159	0.002580712	0.0127901	0.001707671	0.006038447	0.015017578	0.020455202	0.016518134	0.001934117	0.002394282	0.007609221	0.008008538	0.002802859	0.005317573	0.002336933	0.024679704	0.014678546	0.015099306	0.000352199	0.009405047	0.002380974	0.014737083	0.018871675	0.001417328	0.013062529	0.00431945	0.00177529	0.067953211	0.00210289	0.017464962	0.034249328	0.004264549	0.037712898	0.004257361	0.003462633	0.008517085	0.00162491	0.000635349
PEM-Mel2	PEM-Mel	0.00026053	0.002492497	0.017884224	0.002154023	0.005101904	0.00131451	0.02409221	0.004085244	0.001812749	0.002571194	0.019618561	0.001486596	0.005179983	0.002975163	0.005700006	0.02017901	0.006716864	0.011933518	0.000642657	0.011903382	0.001714806	0.001047499	0.003212793	0.003258811	0.012645421	0.002334624	0.005360905	0.003903488	0.014729784	0.001192226	0.009216102	0.003410292	0.011206799	0.001643155	0.003132091	0.007876263	0.007604111	0.001061906	0.00290965	0.000517293	0.01112387	0.003926119	0.002836478	0.006422922	0.002039288	0.001092469	0.021736795	0.001357499
PEM-Mel3	PEM-Mel	0.004315822	0.003458098	0.114503009	0.014975066	0.007320958	0.014904639	0.005692982	0.004078258	0.015666066	0.01570527	0.041880778	0.057640951	0.011599879	0.006560285	0.028182951	0.043857284	0.052517944	0.08087073	0.012456748	0.01276025	0.042643147	0.04183358	0.006038197	0.002720883	0.015863825	0.108202539	0.059285008	0.087177373	0.002828672	0.037394032	0.011333741	0.083936998	0.110366183	0.022905668	0.069441083	0.003431048	0.005753432	0.028277616	0.003172008	0.027133254	0.069343319	0.026766229	0.001088389	0.022129427	0.058687049	0.035138802	0.037728007	0.006775509
PEM-Mel4	PEM-Mel	0.006800724	0.0021706	0.077071013	0.004608013	0.005002531	0.002588661	0.002466548	0.010688947	0.012588666	0.003922326	0.009039881	0.001891433	0.005351068	0.000747191	0.016808583	0.015946506	0.025439292	0.063472077	0.0291569	0.001695763	0.028484075	0.062878182	0.000447677	0.003816442	0.008097959	0.066670083	0.047460794	0.045655666	0.00115871	0.007168038	0.003633037	0.061669003	0.076869825	0.004184996	0.064243027	0.006201912	0.015228885	0.003042024	0.007887969	0.02472624	0.004726449	0.006649737	0.002845634	0.006604029	0.071717795	0.057161368	0.002363172	0.001607109
PEM-Mel5	PEM-Mel	0.005357538	0.012680192	0.028449593	0.02663469	0.007137312	0.014736884	0.006094651	0.032906783	0.008984317	0.011710902	0.018164849	0.008580206	0.036233441	0.019114523	0.009990826	0.012028394	0.013045191	0.023654338	0.002144483	0.002677613	0.010753417	0.018527333	0.006236613	0.012682392	0.010110176	0.033158648	0.030323633	0.043863812	0.006701547	0.004928117	0.032558461	0.018964902	0.025846884	0.002109951	0.018603827	0.004498366	0.007241603	0.005048506	0.007128534	0.02146698	0.023034802	0.008139538	0.00216435	0.011073904	0.004722307	0.014765559	0.037263226	0.00132844
Control95	CTRL-NSCLC	0.025835928	0.005983388	0.000310075	0.00091471	0.001384976	0.000168636	0.001326048	0.008729325	0	0.001981155	0.004228788	0	0.001193615	0.001041754	0.021724765	0	0.00241256	0.001092869	0.000360716	0	0.007000038	3.75E-05	0.00014086	0.000512489	0.000229809	0.006906039	0.000781534	0.000443596	2.24E-05	0	0.000855341	0.000994688	0.000746621	0.000184	0.000363217	0.000186165	0	0	0.000840037	0.002913108	4.84E-05	0.000179956	0	0.000214573	0.001990046	0	0.010473999	0.00042229
Control96	CTRL-NSCLC	0.015542551	0.002211486	0.004412204	0.00159765	0.001473612	0.006360179	0.000471197	0.003360818	0.001176077	0.001675895	0.002754196	0.00294977	0.00189076	0.002039355	0.011607475	0.001642908	0.001589253	0.003631143	0.001142491	0.000346555	0.004074159	0.004105432	0.001718803	0.001603837	0.000254632	0.001807345	0.00222441	0.001495225	0.000999943	0.002753186	0.004048114	0.002898851	0.001634009	0.001441586	0.001075696	0.001157052	0.001466021	0.001381585	0.003237634	0.005164526	0.001614734	0.003708284	0.011171806	0.004269493	0.002079315	0.00458318	0.007213936	0.00054452
Control97	CTRL-NSCLC	0.061086123	0.003101741	0.030679199	0.00547764	0.00366426	0.006420163	0.02912048	0.009319858	0.005776114	0.001569932	0.004343964	0.002965033	0.002921471	0.008485673	0.014908658	0.008591925	0.010230021	0.023765919	0.002650572	0.002027654	0.013875419	0.01390819	0.003980076	0.011282573	0.005765816	0.030497728	0.020085924	0.019528649	0.025785978	0.004416082	0.008738711	0.021707261	0.030471574	0.003505303	0.020919688	0.0148803	0.002918165	0.008675438	0.004349301	0.011038121	0.01852437	0.048597615	0.024738708	0.012446694	0.006425647	0.011943723	0.048528764	0.00520301
Control98	CTRL-NSCLC	0.000700017	0.0026682	0.005285501	0.001681344	0.003751638	0.005759856	0.002261006	0.014745794	0.00422159	0.005958569	0.00179906	0.001064944	0.010344662	0.008067915	0.006179898	0.016238388	0.003499578	0.015274999	0.008500935	0.002389721	0.002549202	0.005894934	0.010195073	0.005125485	4.50E-05	0.007061643	0.007336303	0.000579497	0.007467303	0.002316902	0.0246062	0.008974383	0.009872448	0.002886432	0.00894057	0.02021238	0.012709234	0.01059418	0.006263598	0.004654171	0.027054497	0.072378733	0.002892571	0.014063374	0.016091615	0.013009495	0.005292722	0.022015739
Control99	CTRL-NSCLC	0.000681797	0.000849813	0.002134634	0.003009535	0.004313497	0.002569406	0.003822261	0.000864146	0.002966602	0.002177525	0.007565631	0.000576557	0.001042395	0.002671805	0.000600857	0.00392024	0.00048816	0.003822477	0.008314158	0.000590375	0.000581756	0.006794668	0.001620435	0.001614236	0.001612564	0.00511007	0.002696858	0.010021051	0.005725406	0.00238671	0.008741521	0.022405943	0.023491363	0.000588027	0.00491552	0.021126525	0.026504565	0.002884306	0.00304654	0.000247162	0.002083156	0.081950204	0.003143962	0.004101527	0.030282266	0.007645138	0.003818339	0.022855631
Control100	CTRL-NSCLC	0.004460321	0.012703147	0.005668532	0.00366476	0.007648301	0.00518658	0.0013462	0.007116222	0.008960712	0.010840508	0.039567844	0.001332213	0.004710928	0.003523605	0.010732001	0.012933737	0.01031552	0.021926778	0.048596796	0.001356409	0.001080197	0.06296587	0.001971395	0.003255012	0.001596312	0.01492472	0.003141309	0.004508221	0.006844587	0.011037702	0.01619559	0.114565781	0.056966181	0.00415759	0.063890006	0.019875981	0.030392105	0.009272543	0.008974904	0.00422241	0.002970574	0.007519096	0.007435101	0.03142395	0.158897953	0.066822845	0.006297977	0.003108379
Control91	CTRL-NSCLC	0.000822622	0.037843312	0.015674582	0.01952508	0.06746253	0.026842493	0.000998276	0.008869627	0.005801786	0.004211355	0.064941173	0.004364021	0.005998089	0.004027579	0.00330172	0.007324227	0.029512606	0.008538075	0.093582805	0.000564414	0.003998509	0.187661319	0.010245589	0.001799536	0.026048207	0.02173882	0.001696571	0.088799733	0.001180014	0.009924161	0.006446062	0.171233878	0.083535173	0.000880272	0.123510853	0.004028971	0.081390904	0.003675756	0.019210142	0.003774524	0.011981186	0.026028891	0.001421413	0.031940349	0.294230214	0.173255521	0.00355561	0.002864549
Control92	CTRL-NSCLC	0.002867044	0.002197927	0.001292119	0.00567338	0.002341017	0.005594913	0.000214228	0.005871711	0.001866582	0.00379727	0.003755144	0.004661905	0.056285402	0.006284545	0.002693193	0.004029544	0.001357477	0.002234505	0.002274105	0.000317858	0.000133007	0.002025555	0.00773668	0.00299823	0.003051225	0.004936532	0.006668784	0.001118804	0.00362218	0.249295102	0.00942003	0.029488789	0.001189394	0.003568501	0.131008151	0.009164696	0.005030419	0.018601368	0.003938916	0.020342247	0.01015962	0.017421948	0.008831113	0.005703028	0.000642926	0.0008802	0.002736818	0.006750787
Control93	CTRL-NSCLC	0.006238403	0.007000728	0.005228464	0.012187467	0.005253453	0.019986162	0.004494652	0.007115975	0.007583919	0.00363453	0.068959104	0.006778318	0.007485997	0.011576057	0.008888931	0.004304259	0.00477995	0.010727113	0.104039433	0.004327425	0.005031616	0.20268321	0.00287149	0.009897178	0.021286628	0.0203165	0.013081312	0.054803803	0.003335639	0.008174912	0.02598341	0.119493712	0.071914778	0.001711152	0.14520178	0.00630035	0.077172477	0.007275239	0.03542646	0.007256161	0.021774995	0.010062674	0.008952006	0.026238139	0.431377848	0.220792822	0.038048614	0.010045965
Control94	CTRL-NSCLC	0.048008824	0.007711536	0.002509002	0.001414021	0.004418506	0.00914128	0.001098771	0.02183608	0.001533796	0.012554381	0.002080612	0.001031381	0.005502704	0.002752118	0.035977336	0.00235075	0.001577494	0.006817807	0.002524706	0.001189686	0.011067984	0.001703872	0.000897709	0.001404215	0.000675637	0.003379444	0.010781862	0.002097863	0.003953684	0.000892023	0.009566843	0.030062151	0.00204446	0.002114606	0.002434597	0.005726111	0.008955195	0.001506913	0.006474003	0.001387241	0.009926838	0.006619985	0.002438795	0.005764334	0.008271092	0.002334028	0.00701784	0.005407211
[truncated: 87 more columns]
