# Supplementary material for: Melanoma-specific antigen-associated antitumor antibody reactivity as an immune-related biomarker for targeted immunotherapies
Source: Commun Med (Lond). 2022 May 11;2:48. doi: 10.1038/s43856-022-00114-7 (PMC9095616; doi:10.1038/s43856-022-00114-7)
Supplement: Supplementary file 4 — Supplementary Data 2 [file 43856_2022_114_MOESM4_ESM.xlsx]

## Sheet: Sheet1
MelVac1				MelVac2				MelVac3				MelVac4				MelVac5				MelVac6
No of epitope	Epitope	Pre	Vac	No of epitope	Epitope	Pre	Vac	No of epitope	Epitope	Pre	Vac	No of epitope	Epitope	Pre	Vac	No of epitope	Epitope	Pre	Vac	No of epitope	Epitope	Pre	Vac
1	HxHxxNxxT	7686	6985	1	HxxxxTAT	24963	26082	1	AxPxxPxL	710	4126	1	TPxKxxxN	10916	13831	1	PWSK	341351	401749	1	QxSHxxxxL	4387	6175
2	HxxxxKxES	7701	6567	2	NxPPTxP	13617	24895	2	QxYxYxxK	0	3849	2	LVPxSN	10387	7831	2	PWSKxT	119007	147013	2	KxxxLxxYN	6168	7578
3	QxxxxQxYxP	7541	6419	3	PxxTxPR	13743	11751	3	VxxxLxKxK	0	3597	3	ExPTxxxH	7070	5712	3	PWSKP	62063	69197	3	WxxQxSxxxL	4140	5998
4	SxSxxxxxGxT	2379	5848	4	TNxxxTxP	2225	7848	4	MPxxxxxxSxL	538	3313	4	PQxxxPxR	2116	5672	4	SxPWSK	65460	68131	4	QxxxHxLxL	4710	5944
5	VTxTxxxT	6509	5136	5	TxxxPTxP	2398	7652	5	VxxxLDxxK	4	3201	5	TxTxxxHxxN	5862	4723	5	PWSKL	42415	56863	5	IxLPHW	6138	5700
6	TxxxxTHT	5294	4971	6	TNxxPxxP	2102	7243	6	VxxxxDKxxxH	106	3170	6	PQxxAxxR	1780	4687	6	TxPWSK	40756	50602	6	RLPHW	5698	5505
7	HxxNTxxN	6238	4930	7	PNLYR	13081	6119	7	ExLxxxTxK	279	3133	7	ExxxNDxK	4220	4580	7	QxxPWSK	43219	47140	7	LPHWS	5757	5456
8	AxxxTGxxxP	5936	4813	8	PQxTxxR	8603	6032	8	VxxxLDKxK	0	3068	8	SxxPMxxxxR	2743	4547	8	QPWSK	42746	46256	8	RxxHxSxxS	5835	5371
9	LxxxPxxLxK	1873	4605	9	PQxTxPR	7797	5686	9	AMxxxPxL	258	3054	9	YxxPxRxL	950	4516	9	PWSKxxP	37505	45227	9	DxHxSxxxxA	4977	5254
10	LxPxNLxK	2113	4266	10	AxTxxxPT	1471	5122	10	PxxPYxxS	326	2978	10	YxAxxRxL	855	4460	10	TPWSK	39215	45209	10	GxxNxTxN	5057	4514
11	DAxxxxKxT	212	4175	11	TxxPxxAP	1336	5112	11	TxKxxxxSD	43	2950	11	ETxxKxxL	5461	4377	11	PWSKxL	39878	43207	11	PxSxxxLL	1583	4078
12	QxxTxxSK	2	4159	12	PxxxPPxxP	1431	5096	12	EVxxPxxxK	0	2938	12	QxxxLHxL	4392	4368	12	PWSKY	34022	38447	12	AxxNxxTN	2175	3988
13	TxxxxITxT	27	4044	13	PDLYR	14175	5016	13	NxTxNxxL	452	2876	13	HPxxxExR	2872	4355	13	SxxxPWSK	36747	36369	13	PxxIxxLL	249	3909
14	AxxxSxxxPT	82	3940	14	HxxTNxxxT	1167	4959	14	ATSxxxxV	372	2867	14	LVxASN	3920	4353	14	PxxTxPR	21093	32439	14	MxxxNxTxN	4423	3827
15	PxDLSK	1903	3892	15	APxxRxxT	1060	4958	15	YxxLxKxK	2	2859	15	PLxSxxxI	2799	4308	15	PWSKxV	33189	31144	15	SxxxxSLI	3491	3795
16	GxxxITxT	60	3856	16	HxPxxxxPxxP	1426	4936	16	YxYLxxxK	0	2859	16	PLxSxxxxE	2793	4269	16	APWSK	21723	30939	16	PxxTxPR	3252	3669
17	ATxxSxxxxT	361	3845	17	PTxxPxxxxN	1074	4867	17	YxxxxKxxSH	0	2851	17	GRxxxxMN	2713	4189	17	PWSKxF	27763	29737	17	PxNxxxLxS	4172	3649
18	ATxxSxxxP	260	3737	18	TxxPPxxxN	1092	4864	18	VxxxLxKxxS	0	2834	18	YxAPxxxL	958	4080	18	PWSKxY	28344	28554	18	DxxRSxxL	2941	3533
19	QxxSNxxT	3238	3709	19	TNxxxxxPN	1215	4744	19	QxxMxLxxxxS	27	2812	19	PVKxxxxxL	1853	3769	19	HxxxWSK	18999	28002	19	SxHxLxxM	3381	3502
20	ATxxxxIxxT	161	3690	20	HxPxxxxxTA	1021	4613	20	VxxxLDxxxS	0	2810	20	PxxSxSxxP	2996	3550	20	LPWSK	20425	27936	20	GxxxTxxAxT	1517	3496
21	ATGxxxxxP	0	3592	21	AxTxxxPxA	1117	4560	21	GTxKxxxxS	77	2805	21	LxxExxxxDxK	3168	3447	21	PWSKxxS	19896	26462	21	TxAxxTxR	1783	3491
22	AxxxSxxTxT	129	3571	22	TxxxxTxPN	1453	4532	22	LxxNxTxN	105	2791	22	ExxxxDxKL	3695	3412	22	PWSKH	27572	25597	22	KxxxLxxFN	4968	3465
23	HxTxMxxN	2802	3505	23	HxxTNxxP	1234	4477	23	MxxxKGxS	61	2787	23	WHxxLS	3511	3388	23	DxxxxGxxHT	1923	25185	23	TPxxAxxR	1572	3431
24	AxxxxxxTPT	186	3500	24	TxxxxPPT	3450	4446	24	VxxxLxKG	80	2774	24	LVxxSNL	4788	3298	24	PxSKxxxP	19398	24932	24	PLNxxxxT	4492	3383
25	ATxxxKxT	265	3486	25	PxxRPxxA	1071	4325	25	YxxxxKSH	0	2770	25	TPxKxxxK	2517	3281	25	DxxxxxxRHT	2061	24721	25	KxDxxHxxxI	3047	3383
26	QxAxxFxK	60	3471	26	HAxxxxPP	1652	4142	26	HxHRxxxD	91	2758	26	QxxxPYxP	690	3241	26	DxxxxGxRxT	1964	24702	26	GTPxxxxxR	1370	3360
27	ATxxxxIT	45	3456	27	PxxTAPR	4103	3980	27	YxxxDxGK	0	2745	27	KHxxxxLxS	5115	3218	27	DxxxxGxRH	1776	24596	27	TxxAxxLR	1703	3350
28	LxxxPTxxxK	936	3442	28	WxxxLSxS	3823	3887	28	MPxxPxxP	325	2717	28	VxExxxxDxK	2780	3183	28	DxxxxGxRHT	1776	24573	28	VxxNxTxN	2364	3331
29	LxxxxTxLxK	1050	3423	29	PxNxxPR	3764	3458	29	MxxxKxxSH	0	2715	29	GxTxxxxDxL	2376	3181	29	QxxxHTxP	1618	23399	29	VxxxxxxTFW	3544	3281
30	DxxGxxKxT	0	3405	30	PxxTSPR	4173	3230	30	QDKxxxxT	469	2705	30	TPVxxxxxxP	2475	3163	30	GPWSK	17587	23278	30	GxxxAxxLR	1338	3277
31	AxGxSxxT	61	3403	31	PQxTAP	3092	3213	31	VxMxxDxxK	0	2696	31	TPxxSxxK	2857	3069	31	PWSKxxxS	16734	23233	31	GxxAxxTxR	1464	3275
32	TGxxxIxxT	0	3401	32	PxDTxPR	3480	3174	32	QVxxxxDxxxS	0	2690	32	LVxQSS	3199	3028	32	PxPWxK	15328	20748	32	LPxLxxxE	1020	3272
33	TGxxxITxT	0	3398	33	PxNTxPR	3153	3022	33	QxxxxLDxxxS	0	2688	33	PxxxxSxYP	2609	3026	33	QGxxxTxP	1717	20536	33	LxxxxLTxQ	3726	3242
34	AxGxxxxxPT	0	3378	34	TxNTxxxA	1175	2998	34	YxYxxxGxxH	0	2687	34	APxKxxxR	184	3019	34	GPxHxxK	6947	20463	34	KxxxLxTxN	2434	3231
35	AxxxSKxT	249	3366	35	PxxxxPPxxP	1441	2978	35	VxxxxxQKP	263	2686	35	TxxTSxxxD	2954	3005	35	QGxxHxxP	1616	20438	35	PxxTxWxT	4980	3172
36	QxxTxxSxxT	137	3354	36	PQxxAPR	2789	2960	36	MxxxKGxxH	0	2680	36	TPTxxxxxxK	3361	2950	36	STPW	18854	19873	36	KxDxMxxxxQ	3204	3124
37	TxxSxxTxT	273	3339	37	QxTAPR	3288	2952	37	MPxxPxxxxxL	2	2679	37	TPxxxSxxxL	318	2931	37	SPWSK	14880	19556	37	SxSDxxxxxS	2500	3109
38	DxxxFxKxT	109	3329	38	PQxTAxR	2791	2952	38	YxxLxxGxS	0	2676	38	GExxxxxDK	2375	2928	38	NxxGxxHT	1737	19338	38	SxxDTxxxW	2472	3090
39	AxxxSxIxxT	0	3317	39	PQxTAPR	2787	2952	39	QxYMxxxxxK	0	2671	39	TxxxSxxDD	2370	2909	39	QxxRxTxP	2253	19282	39	RxxxTHxL	3825	3069
40	DAxxxxxIxxT	298	3312	40	PxxxTPxT	1078	2755	40	VxxxLxxGxS	0	2664	40	LDKxxxxxL	4163	2898	40	PWSKxxxL	12216	19277	40	PxPxxSxV	556	3021
41	DxTxxxKxxP	140	3304	41	NxPxTxxK	2691	2550	41	VxxxLDxxxxH	0	2658	41	LxxExxFxxxK	2481	2865	41	AxPWSK	18077	19002	41	VxNxxMxN	2633	3008
42	AxGxxxxTxT	281	3291	42	TxxNxxxTxP	1416	2476	42	MxxxxGxSH	0	2652	42	TxVKxxxK	2289	2861	42	VPWSK	18409	18962	42	AxxGxKxxT	3197	2981
43	DxxxxSKxT	0	3284	43	PxxTxxRG	3875	2387	43	VYxxLxxG	22	2647	43	YxxTLxY	3609	2859	43	NxxGxxxTxP	1905	18911	43	KxxTxNxT	3504	2974
44	DATxxxxxxP	7	3270	44	NxxPxxPK	2298	2379	44	VxxTxxLL	6125	2641	44	TxxxSxND	2379	2821	44	TxxSxxTxxP	18942	18891	44	GxxxxTNxS	1377	2962
45	GxxKxTxT	277	3265	45	LPxxTxPR	1835	2353	45	YxYxxKxxxH	0	2640	45	LxxExxxNDxK	2711	2776	45	QxxRHxxP	1616	18815	45	GxxNNxxN	3020	2961
46	ATxxxxxTxT	383	3256	46	SxSxSxxxT	679	2334	46	TxQDxxxxxT	3	2639	46	LxxExSxxDxK	2310	2750	46	NxxxxxHTxP	1727	18658	46	YxxTLxY	3036	2705
47	DxTxxxKxxxT	307	3245	47	VxTxxxTS	494	2243	47	VxxxLxxxxSH	2	2638	47	VxExxxND	2357	2743	47	NxxGxxHxxP	1725	18571	47	NxTxNxxT	2585	2699
48	QxxTxxSxxxP	2	3220	48	NxxxTxPxR	1832	2239	48	YxxLxKxxxH	0	2638	48	TxSxxxPS	1372	2665	48	NxxGxxHTxP	1725	18552	48	KPxLGG	3856	2686
49	AxxxxKxTxT	115	3218	49	GTxxxxxTxL	271	2239	49	YxYLxKxxxH	0	2638	49	DxxxNxxxxSP	4270	2640	49	NxxxGxxHT	1664	18418	49	DxxxxNxTxN	3433	2669
50	DxTxxxxIxP	9	3215	50	SxxQxTxP	2283	2196	50	YxYLxxxxxH	0	2638	50	VxPxxxxPxxP	0	2637	50	AxGxxHxxP	1791	18362	50	EPxTxxxP	2078	2594
51	LxVTxxxS	3682	2475	51	PPxxTxPR	2458	2056	51	LPxxTxxxL	2968	2553	51	SPIxxxxxxT	5126	2621	51	STPWxxxT	18127	17997	51	NPVE	3184	2349
52	PTxxxxLK	2517	2124	52	GxxxxxTxPR	2338	2011	52	RTxxLxxQ	2811	2545	52	YxTTLxY	2903	2335	52	LPWSxxT	13095	17944	52	ADMxxxxxT	2877	2274
53	PxHxTxxxS	3901	2107	53	PQNxxPR	2321	2000	53	LxPxxxxSL	3448	2170	53	ASxxxxST	2702	2066	53	KPWSK	21174	17872	53	KxxLGGK	3167	2137
54	SPxxVxxxxS	3646	2009	54	PxxTxPRG	3444	1944	54	DTRPR	3197	2149	54	TxTKxxxxxxY	4227	1606	54	STPWxxY	18080	17674	54	KPxxGGK	3260	2026
55	LxVxxxKS	3430	1878	55	KxxxVTxT	3705	1820	55	PxxTxPR	4345	2147	55	AxWxxxSxP	2790	1499	55	TxxxPWSK	14933	15858	55	KxHLGG	2819	2023
56	HxxLHxxQ	3021	1836	56	DxVTxxxL	3036	1748	56	LxxxPGxM	2796	2140	56	TPxxxSxS	4875	1491	56	LxxPWSK	14002	15825	56	PxLGGK	3068	2019
57	HxxQxxSD	3414	1701	57	PYSxxxxD	2969	1715	57	LxLPxxxxxxS	3992	2088	57	PWxxNxxP	2979	1489	57	YxxxxWSK	18322	15375	57	KPxLxGK	3066	2019
58	GPxHxxK	3334	1509	58	TxxKxxVP	2555	1701	58	PGxxxSxE	2887	2022	58	HxSxxYxL	2936	1425	58	PWxKPT	12195	15328	58	DKxxxxGK	2740	1938
59	HxxxHxxxPT	2725	1246	59	SxxPxxTxPR	2657	1628	59	LxPxxMxxxE	2661	1982	59	LVxxSNxxxxS	3807	1389	59	TxxSxxxSxxY	18599	14665	59	DxxxxxGKxG	2737	1924
60	GxxHTxK	2549	1107	60	KxxxxTxTxS	2601	1579	60	KxPxxTxxS	3988	1967	60	TPTxxxxxxxY	4095	1279	60	ESxxxxKH	19037	14602	60	AxxxTHxxM	2754	1851
61	GPxHTxK	2549	893	61	NxxxxVPxS	2693	1523	61	RxDxxLxL	4893	1957	61	ETxxxPxxxxxN	3367	592	61	QTSxxxxW	18486	14436	61	HxKxxxxGK	2914	1823
62	TTxxxxLL	2660	404	62	DxVxAxK	2405	1506	62	RTDxxxxxxN	3822	1913	62	TPxxPxxxxxN	3327	575	62	DxYxxxxWxK	16488	13549	62	DxxxxGGK	2740	1822
63	GxQPxxxxP	3289	288	63	KxxxxTxTxL	3160	1494	63	QxPxPxxxxA	2347	1882	63	ETxTxxxxxD	3270	494	63	PWSKxxQ	10962	13093	63	DKxxxGGK	2738	1822
64	TxxExQxT	2794	275	64	DxIxTxK	2624	1457	64	RxPxxWxN	2543	1809	64	TxTKxxxxD	3063	480	64	PxSKPxA	12319	12804	64	DKxxLGG	3347	1819
65	QxxxADxP	3185	271	65	PQxxSPR	2467	1448	65	PxDTxPR	2818	1612	65	TPTxxxxxD	3123	475	65	TMxxSxxT	10896	11743	65	DxxxLGGK	2736	1815
66	LxQxPxxxxP	2693	255	66	SxxxQxTxPR	2335	1306	66	LxLPxxxxN	2781	1483	66	PTKxxxxD	3081	475	66	TMxxxxLT	9974	10779	66	HxKxxxGGK	2912	1813
67	QQxxxDxP	2632	249	67	DxxxxTDL	2796	1282	67	DxxPxGA	4822	1393	67	TPTKxxxxD	3059	475	67	SxLTRxP	9895	10767	67	DxPxxGGK	2736	1813
68	QTQxxxxxT	2822	179	68	HxxTxxxVxT	2456	1263	68	RxDxLxxxR	2964	1328	68	ExPxxxSxS	3179	474	68	ExPxPxxxR	10382	9751	68	HxKPxxxGK	2908	1811
69	GxxPxxDxP	3251	115	69	TxxATxxL	2345	1255	69	LRTxxxxR	3786	1190	69	TxTxxxxxDxY	3069	473					69	TxxxxTVT	3719	1249
70	NxxxxPYA	2719	109	70	PQxTSxR	2318	1133	70	KLPxxxxE	3627	1148	70	PTxxxxxDxY	3053	473					70	SWxxxxHxP	2837	862
71	DNLxxxxxA	2689	74	71	QxTSPR	2688	1117	71	VxNxPxxK	2940	1085	71	TPxxxxxSD	2805	444					71	KxTxTxxN	2736	563
72	LxQxxYxxxP	2811	38	72	PQxTSPR	2316	1117	72	RxDxxLxxN	3697	1079	72	HxNxRxxP	2798	365					72	SxxTxTxT	2953	506
73	LxxxPYxD	2518	32	73	NxxxLYxxxN	2725	940	73	VxxTNxxxR	3484	1066
74	LxQxPxxxY	2576	25	74	PxxPDxxR	3236	560	74	VxxTxxLxT	3283	971
75	LxxQxYxxY	2685	2	75	DTxTxxxxA	2543	358	75	RxxxLLxxN	3581	927
76	GxQxxxDxP	2877	0	76	TxxAxxIL	2493	358	76	RTDxxxxxxM	3831	916
77	GxQPxxDxP	2875	0	77	TxxxxLYR	2508	198	77	RTDxxxxxN	3621	904
78	DxLxQxxY	2718	0	78	TxxPxxYR	2813	159	78	TxxxLQxN	2640	896
79	GxxxYxDxP	2703	0					79	ASTxxxxS	2323	880
80	DxxxxQPxA	2702	0					80	RTxxxLxxN	4231	874
81	NLGxxxxxD	2663	0					81	RTDxxLxxN	3504	860
82	GxxPxAxxP	2642	0					82	RTxxxLxR	3172	799
83	LxxxPYAxxP	2546	0					83	KLPxxxxxxR	3140	748
84	LxxQxxAxxP	2520	0					84	RTxxLxxxN	3548	710
85	LxQxxxxDY	2516	0					85	RxDxxLxR	2538	704
86	GxQxxAxxP	2515	0					86	RTxxxxQL	2663	692
87	GQxxxAxxP	2498	0					87	RTxxLLxxN	3342	645
88	GxQxxxDY	2497	0					88	NxPxxKxL	2397	574
89	GxQxxxDYP	2497	0					89	AxRxExxL	2526	404
90	GxxxxxDYP	2497	0					90	TDQxxxxxM	2817	353
91	GxxPxxDYP	2495	0					91	TDxxMxxxM	2707	338
								92	RTxxxMxxxM	2417	338
								93	RTxxxxxxQM	2307	325
								94	TDxxxxxQM	2311	292
								95	SxxxxxxHTY	2431	290
								96	KAxxSxxT	2324	287
								97	KxPxxxHT	3156	275
								98	VSxxPxxxxxY	2404	67
								99	AxxSDxxY	2399	0
