# Supplementary material for: Melanoma-specific antigen-associated antitumor antibody reactivity as an immune-related biomarker for targeted immunotherapies
Source: Commun Med (Lond). 2022 May 11;2:48. doi: 10.1038/s43856-022-00114-7 (PMC9095616; doi:10.1038/s43856-022-00114-7)
Supplement: Supplementary file 5 — Supplementary Data 3 [file 43856_2022_114_MOESM5_ESM.txt]

Protein	Protein # on Fig. 3	UniProtKB ID	Group	Sample # on Fig. 3	Average of aligned immune characteristics	Average abundance	Capped Average abundance	Capped Average abundance (log10)
ARMC9	1	Q7Z3E5	CTRL-Mel	1	MelVac, MelVac-CTRL and PEM-Mel	199.3071594	250	2.397940009
ARMC9	1	Q7Z3E5	CTRL-Mel	2	MelVac, MelVac-CTRL and PEM-Mel	180.3903002	250	2.397940009
ARMC9	1	Q7Z3E5	CTRL-Mel	3	MelVac, MelVac-CTRL and PEM-Mel	172.7528868	250	2.397940009
ARMC9	1	Q7Z3E5	CTRL-Mel	4	MelVac, MelVac-CTRL and PEM-Mel	215.1709007	250	2.397940009
ARMC9	1	Q7Z3E5	CTRL-Mel	5	MelVac, MelVac-CTRL and PEM-Mel	200.7344111	250	2.397940009
ARMC9	1	Q7Z3E5	CTRL-Mel	6	MelVac, MelVac-CTRL and PEM-Mel	227.4734411	250	2.397940009
ARMC9	1	Q7Z3E5	CTRL-Mel	7	MelVac, MelVac-CTRL and PEM-Mel	160.8775982	250	2.397940009
ARMC9	1	Q7Z3E5	CTRL-Mel	8	MelVac, MelVac-CTRL and PEM-Mel	191.9861432	250	2.397940009
ARMC9	1	Q7Z3E5	CTRL-Mel	9	MelVac, MelVac-CTRL and PEM-Mel	226.0415704	250	2.397940009
ARMC9	1	Q7Z3E5	CTRL-Mel	10	MelVac, MelVac-CTRL and PEM-Mel	186.6674365	250	2.397940009
ARMC9	1	Q7Z3E5	CTRL-Mel	11	MelVac, MelVac-CTRL and PEM-Mel	230.743649	250	2.397940009
ARMC9	1	Q7Z3E5	CTRL-Mel	12	MelVac, MelVac-CTRL and PEM-Mel	237.8083141	250	2.397940009
ARMC9	1	Q7Z3E5	CTRL-Mel	13	MelVac, MelVac-CTRL and PEM-Mel	207.8729792	250	2.397940009
ARMC9	1	Q7Z3E5	CTRL-Mel	14	MelVac, MelVac-CTRL and PEM-Mel	201.256351	250	2.397940009
ARMC9	1	Q7Z3E5	CTRL-Mel	15	MelVac, MelVac-CTRL and PEM-Mel	207.7413395	250	2.397940009
ARMC9	1	Q7Z3E5	CTRL-Mel	16	MelVac, MelVac-CTRL and PEM-Mel	226.1524249	250	2.397940009
ARMC9	1	Q7Z3E5	CTRL-Mel	17	MelVac, MelVac-CTRL and PEM-Mel	177.7990762	250	2.397940009
ARMC9	1	Q7Z3E5	CTRL-Mel	18	MelVac, MelVac-CTRL and PEM-Mel	174.8660508	250	2.397940009
ARMC9	1	Q7Z3E5	CTRL-Mel	19	MelVac, MelVac-CTRL and PEM-Mel	191.108545	250	2.397940009
ARMC9	1	Q7Z3E5	CTRL-Mel	20	MelVac, MelVac-CTRL and PEM-Mel	215.8498845	250	2.397940009
ARMC9	1	Q7Z3E5	CTRL-Mel	21	MelVac, MelVac-CTRL and PEM-Mel	246.0808314	250	2.397940009
ARMC9	1	Q7Z3E5	MelVac	1	MelVac	384.0914286	384.0914286	2.584434616
ARMC9	1	Q7Z3E5	MelVac	2	MelVac	385.9714286	385.9714286	2.586555157
ARMC9	1	Q7Z3E5	MelVac	3	MelVac	331.3142857	331.3142857	2.520240162
ARMC9	1	Q7Z3E5	MelVac	4	MelVac	405.68	405.68	2.608183598
ARMC9	1	Q7Z3E5	MelVac	5	MelVac	393.1485714	393.1485714	2.594556702
ARMC9	1	Q7Z3E5	MelVac	6	MelVac	375.9257143	375.9257143	2.575102034
ARMC9	1	Q7Z3E5	MelVac-CTRL	1	MelVac	192.3657143	250	2.397940009
ARMC9	1	Q7Z3E5	MelVac-CTRL	2	MelVac	180.5142857	250	2.397940009
ARMC9	1	Q7Z3E5	MelVac-CTRL	3	MelVac	243.6685714	250	2.397940009
ARMC9	1	Q7Z3E5	MelVac-CTRL	4	MelVac	214.84	250	2.397940009
ARMC9	1	Q7Z3E5	MelVac-CTRL	5	MelVac	253.8342857	253.8342857	2.404550282
ARMC9	1	Q7Z3E5	MelVac-CTRL	6	MelVac	232.7657143	250	2.397940009
ARMC9	1	Q7Z3E5	NSCLC	1	MelVac	238.0114286	250	2.397940009
ARMC9	1	Q7Z3E5	NSCLC	2	MelVac	372.4171429	372.4171429	2.571029664
ARMC9	1	Q7Z3E5	NSCLC	3	MelVac	244.5542857	250	2.397940009
ARMC9	1	Q7Z3E5	NSCLC	4	MelVac	271.44	271.44	2.433673847
ARMC9	1	Q7Z3E5	NSCLC	5	MelVac	281.0285714	281.0285714	2.448750476
ARMC9	1	Q7Z3E5	NSCLC	6	MelVac	271.3771429	271.3771429	2.433573266
ARMC9	1	Q7Z3E5	NSCLC	7	MelVac	235.0285714	250	2.397940009
ARMC9	1	Q7Z3E5	NSCLC	8	MelVac	250.4171429	250.4171429	2.398664056
ARMC9	1	Q7Z3E5	NSCLC	9	MelVac	236.2057143	250	2.397940009
ARMC9	1	Q7Z3E5	NSCLC	10	MelVac	250.7485714	250.7485714	2.399238467
ARMC9	1	Q7Z3E5	NSCLC	11	MelVac	267.28	267.28	2.426966463
ARMC9	1	Q7Z3E5	NSCLC	12	MelVac	246.7428571	250	2.397940009
ARMC9	1	Q7Z3E5	NSCLC	13	MelVac	258.5142857	258.5142857	2.412484548
ARMC9	1	Q7Z3E5	NSCLC	14	MelVac	279.6057143	279.6057143	2.446546043
ARMC9	1	Q7Z3E5	NSCLC	15	MelVac	244.04	250	2.397940009
ARMC9	1	Q7Z3E5	NSCLC	16	MelVac	277.1371429	277.1371429	2.442694735
ARMC9	1	Q7Z3E5	NSCLC	17	MelVac	231.64	250	2.397940009
ARMC9	1	Q7Z3E5	NSCLC	18	MelVac	276.7714286	276.7714286	2.442121255
ARMC9	1	Q7Z3E5	PEM-Mel	1	MelVac, MelVac-CTRL and PEM-Mel	286.1963048	286.1963048	2.456664022
ARMC9	1	Q7Z3E5	PEM-Mel	2	MelVac, MelVac-CTRL and PEM-Mel	398.2332564	398.2332564	2.600137525
ARMC9	1	Q7Z3E5	PEM-Mel	3	MelVac, MelVac-CTRL and PEM-Mel	244.4642032	250	2.397940009
ARMC9	1	Q7Z3E5	PEM-Mel	4	MelVac, MelVac-CTRL and PEM-Mel	272.4572748	272.4572748	2.435298408
ARMC9	1	Q7Z3E5	PEM-Mel	5	MelVac, MelVac-CTRL and PEM-Mel	308.4133949	308.4133949	2.489133232
B2MG	2	P61769	CTRL-Mel	1	MelVac, MelVac-CTRL and PEM-Mel	172.5471698	250	2.397940009
B2MG	2	P61769	CTRL-Mel	2	MelVac, MelVac-CTRL and PEM-Mel	168.8490566	250	2.397940009
B2MG	2	P61769	CTRL-Mel	3	MelVac, MelVac-CTRL and PEM-Mel	148.9811321	250	2.397940009
B2MG	2	P61769	CTRL-Mel	4	MelVac, MelVac-CTRL and PEM-Mel	209.2075472	250	2.397940009
B2MG	2	P61769	CTRL-Mel	5	MelVac, MelVac-CTRL and PEM-Mel	170.8679245	250	2.397940009
B2MG	2	P61769	CTRL-Mel	6	MelVac, MelVac-CTRL and PEM-Mel	194.2641509	250	2.397940009
B2MG	2	P61769	CTRL-Mel	7	MelVac, MelVac-CTRL and PEM-Mel	154.8867925	250	2.397940009
B2MG	2	P61769	CTRL-Mel	8	MelVac, MelVac-CTRL and PEM-Mel	188.9433962	250	2.397940009
B2MG	2	P61769	CTRL-Mel	9	MelVac, MelVac-CTRL and PEM-Mel	202.8867925	250	2.397940009
B2MG	2	P61769	CTRL-Mel	10	MelVac, MelVac-CTRL and PEM-Mel	168.5471698	250	2.397940009
B2MG	2	P61769	CTRL-Mel	11	MelVac, MelVac-CTRL and PEM-Mel	182.6037736	250	2.397940009
B2MG	2	P61769	CTRL-Mel	12	MelVac, MelVac-CTRL and PEM-Mel	168.3396226	250	2.397940009
B2MG	2	P61769	CTRL-Mel	13	MelVac, MelVac-CTRL and PEM-Mel	150.7735849	250	2.397940009
B2MG	2	P61769	CTRL-Mel	14	MelVac, MelVac-CTRL and PEM-Mel	181.6603774	250	2.397940009
B2MG	2	P61769	CTRL-Mel	15	MelVac, MelVac-CTRL and PEM-Mel	205.4150943	250	2.397940009
B2MG	2	P61769	CTRL-Mel	16	MelVac, MelVac-CTRL and PEM-Mel	190.4150943	250	2.397940009
B2MG	2	P61769	CTRL-Mel	17	MelVac, MelVac-CTRL and PEM-Mel	146.3773585	250	2.397940009
B2MG	2	P61769	CTRL-Mel	18	MelVac, MelVac-CTRL and PEM-Mel	175.5849057	250	2.397940009
B2MG	2	P61769	CTRL-Mel	19	MelVac, MelVac-CTRL and PEM-Mel	187.3584906	250	2.397940009
B2MG	2	P61769	CTRL-Mel	20	MelVac, MelVac-CTRL and PEM-Mel	196.3773585	250	2.397940009
B2MG	2	P61769	CTRL-Mel	21	MelVac, MelVac-CTRL and PEM-Mel	183.4339623	250	2.397940009
B2MG	2	P61769	MelVac	1	MelVac	343.047619	343.047619	2.535354409
B2MG	2	P61769	MelVac	2	MelVac	302.2380952	302.2380952	2.480349204
B2MG	2	P61769	MelVac	3	MelVac	653.8571429	653.8571429	2.815482872
B2MG	2	P61769	MelVac	4	MelVac	287.2857143	287.2857143	2.458314031
B2MG	2	P61769	MelVac	5	MelVac	619.8571429	619.8571429	2.79229161
B2MG	2	P61769	MelVac	6	MelVac	342.3333333	342.3333333	2.534449189
B2MG	2	P61769	MelVac-CTRL	1	MelVac	85.47619048	250	2.397940009
B2MG	2	P61769	MelVac-CTRL	2	MelVac	204.1904762	250	2.397940009
B2MG	2	P61769	MelVac-CTRL	3	MelVac	176.047619	250	2.397940009
B2MG	2	P61769	MelVac-CTRL	4	MelVac	369.047619	369.047619	2.567082408
B2MG	2	P61769	MelVac-CTRL	5	MelVac	255.9047619	255.9047619	2.408078367
B2MG	2	P61769	MelVac-CTRL	6	MelVac	192.6666667	250	2.397940009
B2MG	2	P61769	NSCLC	1	MelVac	259.0952381	259.0952381	2.413459431
B2MG	2	P61769	NSCLC	2	MelVac	229.6666667	250	2.397940009
B2MG	2	P61769	NSCLC	3	MelVac	293.7142857	293.7142857	2.46792507
B2MG	2	P61769	NSCLC	4	MelVac	301.8095238	301.8095238	2.47973294
B2MG	2	P61769	NSCLC	5	MelVac	182.0952381	250	2.397940009
B2MG	2	P61769	NSCLC	6	MelVac	257.6190476	257.6190476	2.41097797
B2MG	2	P61769	NSCLC	7	MelVac	211.5238095	250	2.397940009
B2MG	2	P61769	NSCLC	8	MelVac	313.4761905	313.4761905	2.49620456
B2MG	2	P61769	NSCLC	9	MelVac	159.6190476	250	2.397940009
B2MG	2	P61769	NSCLC	10	MelVac	251.4285714	251.4285714	2.400414628
B2MG	2	P61769	NSCLC	11	MelVac	228.8095238	250	2.397940009
B2MG	2	P61769	NSCLC	12	MelVac	272.7619048	272.7619048	2.435783715
B2MG	2	P61769	NSCLC	13	MelVac	203	250	2.397940009
B2MG	2	P61769	NSCLC	14	MelVac	221.5238095	250	2.397940009
B2MG	2	P61769	NSCLC	15	MelVac	190.4761905	250	2.397940009
B2MG	2	P61769	NSCLC	16	MelVac	189.047619	250	2.397940009
B2MG	2	P61769	NSCLC	17	MelVac	274	274	2.437750563
B2MG	2	P61769	NSCLC	18	MelVac	143.8095238	250	2.397940009
B2MG	2	P61769	PEM-Mel	1	MelVac, MelVac-CTRL and PEM-Mel	260.3207547	260.3207547	2.415508795
B2MG	2	P61769	PEM-Mel	2	MelVac, MelVac-CTRL and PEM-Mel	328.490566	328.490566	2.516522902
B2MG	2	P61769	PEM-Mel	3	MelVac, MelVac-CTRL and PEM-Mel	222.9622642	250	2.397940009
B2MG	2	P61769	PEM-Mel	4	MelVac, MelVac-CTRL and PEM-Mel	185.8679245	250	2.397940009
B2MG	2	P61769	PEM-Mel	5	MelVac, MelVac-CTRL and PEM-Mel	146.1698113	250	2.397940009
CRBG1	3	Q9Y4K1	CTRL-Mel	1	MelVac, MelVac-CTRL and PEM-Mel	234.3366733	250	2.397940009
CRBG1	3	Q9Y4K1	CTRL-Mel	2	MelVac, MelVac-CTRL and PEM-Mel	185.9529058	250	2.397940009
CRBG1	3	Q9Y4K1	CTRL-Mel	3	MelVac, MelVac-CTRL and PEM-Mel	168.9388778	250	2.397940009
CRBG1	3	Q9Y4K1	CTRL-Mel	4	MelVac, MelVac-CTRL and PEM-Mel	226.8456914	250	2.397940009
CRBG1	3	Q9Y4K1	CTRL-Mel	5	MelVac, MelVac-CTRL and PEM-Mel	187.7895792	250	2.397940009
CRBG1	3	Q9Y4K1	CTRL-Mel	6	MelVac, MelVac-CTRL and PEM-Mel	228.0861723	250	2.397940009
CRBG1	3	Q9Y4K1	CTRL-Mel	7	MelVac, MelVac-CTRL and PEM-Mel	172.4659319	250	2.397940009
CRBG1	3	Q9Y4K1	CTRL-Mel	8	MelVac, MelVac-CTRL and PEM-Mel	195.3717435	250	2.397940009
CRBG1	3	Q9Y4K1	CTRL-Mel	9	MelVac, MelVac-CTRL and PEM-Mel	209.9569138	250	2.397940009
CRBG1	3	Q9Y4K1	CTRL-Mel	10	MelVac, MelVac-CTRL and PEM-Mel	215.6893788	250	2.397940009
CRBG1	3	Q9Y4K1	CTRL-Mel	11	MelVac, MelVac-CTRL and PEM-Mel	226.6442886	250	2.397940009
CRBG1	3	Q9Y4K1	CTRL-Mel	12	MelVac, MelVac-CTRL and PEM-Mel	250.6533066	250.6533066	2.399073438
CRBG1	3	Q9Y4K1	CTRL-Mel	13	MelVac, MelVac-CTRL and PEM-Mel	228.8436874	250	2.397940009
CRBG1	3	Q9Y4K1	CTRL-Mel	14	MelVac, MelVac-CTRL and PEM-Mel	202.6402806	250	2.397940009
CRBG1	3	Q9Y4K1	CTRL-Mel	15	MelVac, MelVac-CTRL and PEM-Mel	239.2645291	250	2.397940009
CRBG1	3	Q9Y4K1	CTRL-Mel	16	MelVac, MelVac-CTRL and PEM-Mel	214.8256513	250	2.397940009
CRBG1	3	Q9Y4K1	CTRL-Mel	17	MelVac, MelVac-CTRL and PEM-Mel	178.0721443	250	2.397940009
CRBG1	3	Q9Y4K1	CTRL-Mel	18	MelVac, MelVac-CTRL and PEM-Mel	189.9088176	250	2.397940009
CRBG1	3	Q9Y4K1	CTRL-Mel	19	MelVac, MelVac-CTRL and PEM-Mel	188.3927856	250	2.397940009
CRBG1	3	Q9Y4K1	CTRL-Mel	20	MelVac, MelVac-CTRL and PEM-Mel	234.8987976	250	2.397940009
CRBG1	3	Q9Y4K1	CTRL-Mel	21	MelVac, MelVac-CTRL and PEM-Mel	215.5641283	250	2.397940009
CRBG1	3	Q9Y4K1	MelVac	1	MelVac	417.0598958	417.0598958	2.62019843
CRBG1	3	Q9Y4K1	MelVac	2	MelVac	417.8411458	417.8411458	2.621011204
CRBG1	3	Q9Y4K1	MelVac	3	MelVac	321.8359375	321.8359375	2.507634538
CRBG1	3	Q9Y4K1	MelVac	4	MelVac	413.5442708	413.5442708	2.616522009
CRBG1	3	Q9Y4K1	MelVac	5	MelVac	566.78125	566.78125	2.753415475
CRBG1	3	Q9Y4K1	MelVac	6	MelVac	341.2864583	341.2864583	2.533119057
CRBG1	3	Q9Y4K1	MelVac-CTRL	1	MelVac	199.8489583	250	2.397940009
CRBG1	3	Q9Y4K1	MelVac-CTRL	2	MelVac	234.4557292	250	2.397940009
CRBG1	3	Q9Y4K1	MelVac-CTRL	3	MelVac	254.3515625	254.3515625	2.40543441
CRBG1	3	Q9Y4K1	MelVac-CTRL	4	MelVac	243.7630208	250	2.397940009
CRBG1	3	Q9Y4K1	MelVac-CTRL	5	MelVac	355.7708333	355.7708333	2.551170341
CRBG1	3	Q9Y4K1	MelVac-CTRL	6	MelVac	215.1067708	250	2.397940009
CRBG1	3	Q9Y4K1	NSCLC	1	MelVac	311.8125	311.8125	2.493893521
CRBG1	3	Q9Y4K1	NSCLC	2	MelVac	264.34375	264.34375	2.422169047
CRBG1	3	Q9Y4K1	NSCLC	3	MelVac	266.3984375	266.3984375	2.425531673
CRBG1	3	Q9Y4K1	NSCLC	4	MelVac	258.0755208	258.0755208	2.411746812
CRBG1	3	Q9Y4K1	NSCLC	5	MelVac	259.5729167	259.5729167	2.414259377
CRBG1	3	Q9Y4K1	NSCLC	6	MelVac	250.5416667	250.5416667	2.398879962
CRBG1	3	Q9Y4K1	NSCLC	7	MelVac	336.1458333	336.1458333	2.526527732
CRBG1	3	Q9Y4K1	NSCLC	8	MelVac	243.8776042	250	2.397940009
CRBG1	3	Q9Y4K1	NSCLC	9	MelVac	267.1432292	267.1432292	2.426744171
CRBG1	3	Q9Y4K1	NSCLC	10	MelVac	254.0338542	254.0338542	2.404891597
CRBG1	3	Q9Y4K1	NSCLC	11	MelVac	279.5755208	279.5755208	2.446499143
CRBG1	3	Q9Y4K1	NSCLC	12	MelVac	260.8671875	260.8671875	2.416419456
CRBG1	3	Q9Y4K1	NSCLC	13	MelVac	258.2942708	258.2942708	2.412114773
CRBG1	3	Q9Y4K1	NSCLC	14	MelVac	241.4635417	250	2.397940009
CRBG1	3	Q9Y4K1	NSCLC	15	MelVac	263.1510417	263.1510417	2.420205093
CRBG1	3	Q9Y4K1	NSCLC	16	MelVac	263.171875	263.171875	2.420239475
CRBG1	3	Q9Y4K1	NSCLC	17	MelVac	277.9973958	277.9973958	2.444040728
CRBG1	3	Q9Y4K1	NSCLC	18	MelVac	245.9010417	250	2.397940009
CRBG1	3	Q9Y4K1	PEM-Mel	1	MelVac, MelVac-CTRL and PEM-Mel	715.749499	715.749499	2.854761053
CRBG1	3	Q9Y4K1	PEM-Mel	2	MelVac, MelVac-CTRL and PEM-Mel	423.498998	423.498998	2.626852387
CRBG1	3	Q9Y4K1	PEM-Mel	3	MelVac, MelVac-CTRL and PEM-Mel	235.8967936	250	2.397940009
CRBG1	3	Q9Y4K1	PEM-Mel	4	MelVac, MelVac-CTRL and PEM-Mel	289.4428858	289.4428858	2.461562879
CRBG1	3	Q9Y4K1	PEM-Mel	5	MelVac, MelVac-CTRL and PEM-Mel	783.0811623	783.0811623	2.893806777
CSPG4	4	Q6UVK1	CTRL-Mel	1	MelVac, MelVac-CTRL and PEM-Mel	201.2272401	250	2.397940009
CSPG4	4	Q6UVK1	CTRL-Mel	2	MelVac, MelVac-CTRL and PEM-Mel	186.097491	250	2.397940009
CSPG4	4	Q6UVK1	CTRL-Mel	3	MelVac, MelVac-CTRL and PEM-Mel	178.7684588	250	2.397940009
CSPG4	4	Q6UVK1	CTRL-Mel	4	MelVac, MelVac-CTRL and PEM-Mel	235.8480287	250	2.397940009
CSPG4	4	Q6UVK1	CTRL-Mel	5	MelVac, MelVac-CTRL and PEM-Mel	196.9749104	250	2.397940009
CSPG4	4	Q6UVK1	CTRL-Mel	6	MelVac, MelVac-CTRL and PEM-Mel	247.102509	250	2.397940009
CSPG4	4	Q6UVK1	CTRL-Mel	7	MelVac, MelVac-CTRL and PEM-Mel	164.2616487	250	2.397940009
CSPG4	4	Q6UVK1	CTRL-Mel	8	MelVac, MelVac-CTRL and PEM-Mel	204.7777778	250	2.397940009
CSPG4	4	Q6UVK1	CTRL-Mel	9	MelVac, MelVac-CTRL and PEM-Mel	209.5175627	250	2.397940009
CSPG4	4	Q6UVK1	CTRL-Mel	10	MelVac, MelVac-CTRL and PEM-Mel	180.4487455	250	2.397940009
CSPG4	4	Q6UVK1	CTRL-Mel	11	MelVac, MelVac-CTRL and PEM-Mel	223.409319	250	2.397940009
CSPG4	4	Q6UVK1	CTRL-Mel	12	MelVac, MelVac-CTRL and PEM-Mel	247.6910394	250	2.397940009
CSPG4	4	Q6UVK1	CTRL-Mel	13	MelVac, MelVac-CTRL and PEM-Mel	228.0659498	250	2.397940009
CSPG4	4	Q6UVK1	CTRL-Mel	14	MelVac, MelVac-CTRL and PEM-Mel	206.5577061	250	2.397940009
CSPG4	4	Q6UVK1	CTRL-Mel	15	MelVac, MelVac-CTRL and PEM-Mel	199.29319	250	2.397940009
CSPG4	4	Q6UVK1	CTRL-Mel	16	MelVac, MelVac-CTRL and PEM-Mel	221.8795699	250	2.397940009
CSPG4	4	Q6UVK1	CTRL-Mel	17	MelVac, MelVac-CTRL and PEM-Mel	177.1648746	250	2.397940009
CSPG4	4	Q6UVK1	CTRL-Mel	18	MelVac, MelVac-CTRL and PEM-Mel	189.4681004	250	2.397940009
CSPG4	4	Q6UVK1	CTRL-Mel	19	MelVac, MelVac-CTRL and PEM-Mel	198.0121864	250	2.397940009
CSPG4	4	Q6UVK1	CTRL-Mel	20	MelVac, MelVac-CTRL and PEM-Mel	248.6688172	250	2.397940009
CSPG4	4	Q6UVK1	CTRL-Mel	21	MelVac, MelVac-CTRL and PEM-Mel	214.6215054	250	2.397940009
CSPG4	4	Q6UVK1	MelVac	1	MelVac	386.4458042	386.4458042	2.587088596
CSPG4	4	Q6UVK1	MelVac	2	MelVac	371.4055944	371.4055944	2.569848441
CSPG4	4	Q6UVK1	MelVac	3	MelVac	331.0174825	331.0174825	2.519850931
CSPG4	4	Q6UVK1	MelVac	4	MelVac	413.9073427	413.9073427	2.616903131
CSPG4	4	Q6UVK1	MelVac	5	MelVac	522.0646853	522.0646853	2.717724317
CSPG4	4	Q6UVK1	MelVac	6	MelVac	372.1241259	372.1241259	2.570687827
CSPG4	4	Q6UVK1	MelVac-CTRL	1	MelVac	200.5839161	250	2.397940009
CSPG4	4	Q6UVK1	MelVac-CTRL	2	MelVac	212.1276224	250	2.397940009
CSPG4	4	Q6UVK1	MelVac-CTRL	3	MelVac	238.5611888	250	2.397940009
CSPG4	4	Q6UVK1	MelVac-CTRL	4	MelVac	223.4527972	250	2.397940009
CSPG4	4	Q6UVK1	MelVac-CTRL	5	MelVac	244.2342657	250	2.397940009
CSPG4	4	Q6UVK1	MelVac-CTRL	6	MelVac	210.6625874	250	2.397940009
CSPG4	4	Q6UVK1	NSCLC	1	MelVac	230.9545455	250	2.397940009
CSPG4	4	Q6UVK1	NSCLC	2	MelVac	238.7902098	250	2.397940009
CSPG4	4	Q6UVK1	NSCLC	3	MelVac	265.6573427	265.6573427	2.424321824
CSPG4	4	Q6UVK1	NSCLC	4	MelVac	261.9527972	261.9527972	2.41822304
CSPG4	4	Q6UVK1	NSCLC	5	MelVac	264.5384615	264.5384615	2.422488824
CSPG4	4	Q6UVK1	NSCLC	6	MelVac	244.1503497	250	2.397940009
CSPG4	4	Q6UVK1	NSCLC	7	MelVac	229.798951	250	2.397940009
CSPG4	4	Q6UVK1	NSCLC	8	MelVac	243.465035	250	2.397940009
CSPG4	4	Q6UVK1	NSCLC	9	MelVac	272.6678322	272.6678322	2.435633905
CSPG4	4	Q6UVK1	NSCLC	10	MelVac	251.243007	251.243007	2.400093983
CSPG4	4	Q6UVK1	NSCLC	11	MelVac	246.9527972	250	2.397940009
CSPG4	4	Q6UVK1	NSCLC	12	MelVac	248.784965	250	2.397940009
CSPG4	4	Q6UVK1	NSCLC	13	MelVac	265.8828671	265.8828671	2.424690353
CSPG4	4	Q6UVK1	NSCLC	14	MelVac	239.4667832	250	2.397940009
CSPG4	4	Q6UVK1	NSCLC	15	MelVac	253.2814685	253.2814685	2.403603416
CSPG4	4	Q6UVK1	NSCLC	16	MelVac	224.8041958	250	2.397940009
CSPG4	4	Q6UVK1	NSCLC	17	MelVac	242.9405594	250	2.397940009
CSPG4	4	Q6UVK1	NSCLC	18	MelVac	213.472028	250	2.397940009
CSPG4	4	Q6UVK1	PEM-Mel	1	MelVac, MelVac-CTRL and PEM-Mel	305.6673835	305.6673835	2.485249099
CSPG4	4	Q6UVK1	PEM-Mel	2	MelVac, MelVac-CTRL and PEM-Mel	337.6451613	337.6451613	2.52846053
CSPG4	4	Q6UVK1	PEM-Mel	3	MelVac, MelVac-CTRL and PEM-Mel	239.8143369	250	2.397940009
CSPG4	4	Q6UVK1	PEM-Mel	4	MelVac, MelVac-CTRL and PEM-Mel	332.8831541	332.8831541	2.522291818
CSPG4	4	Q6UVK1	PEM-Mel	5	MelVac, MelVac-CTRL and PEM-Mel	324.1304659	324.1304659	2.510719854
CTG1B	5	P78358	CTRL-Mel	1	MelVac, MelVac-CTRL and PEM-Mel	183.1885246	250	2.397940009
CTG1B	5	P78358	CTRL-Mel	2	MelVac, MelVac-CTRL and PEM-Mel	140.9180328	250	2.397940009
CTG1B	5	P78358	CTRL-Mel	3	MelVac, MelVac-CTRL and PEM-Mel	135.8934426	250	2.397940009
CTG1B	5	P78358	CTRL-Mel	4	MelVac, MelVac-CTRL and PEM-Mel	176.3032787	250	2.397940009
CTG1B	5	P78358	CTRL-Mel	5	MelVac, MelVac-CTRL and PEM-Mel	153.0245902	250	2.397940009
CTG1B	5	P78358	CTRL-Mel	6	MelVac, MelVac-CTRL and PEM-Mel	184.9672131	250	2.397940009
CTG1B	5	P78358	CTRL-Mel	7	MelVac, MelVac-CTRL and PEM-Mel	132.5983607	250	2.397940009
CTG1B	5	P78358	CTRL-Mel	8	MelVac, MelVac-CTRL and PEM-Mel	152.6147541	250	2.397940009
CTG1B	5	P78358	CTRL-Mel	9	MelVac, MelVac-CTRL and PEM-Mel	159.7377049	250	2.397940009
CTG1B	5	P78358	CTRL-Mel	10	MelVac, MelVac-CTRL and PEM-Mel	139.4262295	250	2.397940009
CTG1B	5	P78358	CTRL-Mel	11	MelVac, MelVac-CTRL and PEM-Mel	177.9590164	250	2.397940009
CTG1B	5	P78358	CTRL-Mel	12	MelVac, MelVac-CTRL and PEM-Mel	254.8770492	254.8770492	2.40633073
CTG1B	5	P78358	CTRL-Mel	13	MelVac, MelVac-CTRL and PEM-Mel	244	250	2.397940009
CTG1B	5	P78358	CTRL-Mel	14	MelVac, MelVac-CTRL and PEM-Mel	147.7295082	250	2.397940009
CTG1B	5	P78358	CTRL-Mel	15	MelVac, MelVac-CTRL and PEM-Mel	150.6229508	250	2.397940009
CTG1B	5	P78358	CTRL-Mel	16	MelVac, MelVac-CTRL and PEM-Mel	176.3196721	250	2.397940009
CTG1B	5	P78358	CTRL-Mel	17	MelVac, MelVac-CTRL and PEM-Mel	132.7295082	250	2.397940009
CTG1B	5	P78358	CTRL-Mel	18	MelVac, MelVac-CTRL and PEM-Mel	132.5655738	250	2.397940009
CTG1B	5	P78358	CTRL-Mel	19	MelVac, MelVac-CTRL and PEM-Mel	163.2540984	250	2.397940009
CTG1B	5	P78358	CTRL-Mel	20	MelVac, MelVac-CTRL and PEM-Mel	344.8032787	344.8032787	2.537571387
CTG1B	5	P78358	CTRL-Mel	21	MelVac, MelVac-CTRL and PEM-Mel	169.4836066	250	2.397940009
CTG1B	5	P78358	MelVac	1	MelVac	313.1282051	313.1282051	2.495722189
CTG1B	5	P78358	MelVac	2	MelVac	424.2820513	424.2820513	2.62765466
CTG1B	5	P78358	MelVac	3	MelVac	231.5897436	250	2.397940009
CTG1B	5	P78358	MelVac	4	MelVac	265.0769231	265.0769231	2.423371921
CTG1B	5	P78358	MelVac	5	MelVac	200.1538462	250	2.397940009
CTG1B	5	P78358	MelVac	6	MelVac	272.8205128	272.8205128	2.435877021
CTG1B	5	P78358	MelVac-CTRL	1	MelVac	171.8974359	250	2.397940009
CTG1B	5	P78358	MelVac-CTRL	2	MelVac	119.8717949	250	2.397940009
CTG1B	5	P78358	MelVac-CTRL	3	MelVac	184.1794872	250	2.397940009
CTG1B	5	P78358	MelVac-CTRL	4	MelVac	167.3846154	250	2.397940009
CTG1B	5	P78358	MelVac-CTRL	5	MelVac	226.3846154	250	2.397940009
CTG1B	5	P78358	MelVac-CTRL	6	MelVac	178.6153846	250	2.397940009
CTG1B	5	P78358	NSCLC	1	MelVac	193.5384615	250	2.397940009
CTG1B	5	P78358	NSCLC	2	MelVac	187.3589744	250	2.397940009
CTG1B	5	P78358	NSCLC	3	MelVac	181.6666667	250	2.397940009
CTG1B	5	P78358	NSCLC	4	MelVac	203.5128205	250	2.397940009
CTG1B	5	P78358	NSCLC	5	MelVac	206.8717949	250	2.397940009
CTG1B	5	P78358	NSCLC	6	MelVac	225.8461538	250	2.397940009
CTG1B	5	P78358	NSCLC	7	MelVac	229.2307692	250	2.397940009
CTG1B	5	P78358	NSCLC	8	MelVac	169.8461538	250	2.397940009
CTG1B	5	P78358	NSCLC	9	MelVac	251.2820513	251.2820513	2.400161469
CTG1B	5	P78358	NSCLC	10	MelVac	210	250	2.397940009
CTG1B	5	P78358	NSCLC	11	MelVac	176.1025641	250	2.397940009
CTG1B	5	P78358	NSCLC	12	MelVac	248.3589744	250	2.397940009
CTG1B	5	P78358	NSCLC	13	MelVac	209.7179487	250	2.397940009
CTG1B	5	P78358	NSCLC	14	MelVac	159.1538462	250	2.397940009
CTG1B	5	P78358	NSCLC	15	MelVac	202.6666667	250	2.397940009
CTG1B	5	P78358	NSCLC	16	MelVac	187.8205128	250	2.397940009
CTG1B	5	P78358	NSCLC	17	MelVac	193.974359	250	2.397940009
CTG1B	5	P78358	NSCLC	18	MelVac	455.5641026	455.5641026	2.658549495
CTG1B	5	P78358	PEM-Mel	1	MelVac, MelVac-CTRL and PEM-Mel	280.3852459	280.3852459	2.447755157
CTG1B	5	P78358	PEM-Mel	2	MelVac, MelVac-CTRL and PEM-Mel	187.6065574	250	2.397940009
CTG1B	5	P78358	PEM-Mel	3	MelVac, MelVac-CTRL and PEM-Mel	184.442623	250	2.397940009
CTG1B	5	P78358	PEM-Mel	4	MelVac, MelVac-CTRL and PEM-Mel	220.1393443	250	2.397940009
CTG1B	5	P78358	PEM-Mel	5	MelVac, MelVac-CTRL and PEM-Mel	581.6885246	581.6885246	2.764690496
GGE2D	6	Q9UEU5	CTRL-Mel	1	MelVac, MelVac-CTRL and PEM-Mel	197.6756757	250	2.397940009
GGE2D	6	Q9UEU5	CTRL-Mel	2	MelVac, MelVac-CTRL and PEM-Mel	134.7027027	250	2.397940009
GGE2D	6	Q9UEU5	CTRL-Mel	3	MelVac, MelVac-CTRL and PEM-Mel	118.1081081	250	2.397940009
GGE2D	6	Q9UEU5	CTRL-Mel	4	MelVac, MelVac-CTRL and PEM-Mel	165.5135135	250	2.397940009
GGE2D	6	Q9UEU5	CTRL-Mel	5	MelVac, MelVac-CTRL and PEM-Mel	119.9459459	250	2.397940009
GGE2D	6	Q9UEU5	CTRL-Mel	6	MelVac, MelVac-CTRL and PEM-Mel	141.7027027	250	2.397940009
GGE2D	6	Q9UEU5	CTRL-Mel	7	MelVac, MelVac-CTRL and PEM-Mel	103.4054054	250	2.397940009
GGE2D	6	Q9UEU5	CTRL-Mel	8	MelVac, MelVac-CTRL and PEM-Mel	116.1081081	250	2.397940009
GGE2D	6	Q9UEU5	CTRL-Mel	9	MelVac, MelVac-CTRL and PEM-Mel	124.0540541	250	2.397940009
GGE2D	6	Q9UEU5	CTRL-Mel	10	MelVac, MelVac-CTRL and PEM-Mel	111.8378378	250	2.397940009
GGE2D	6	Q9UEU5	CTRL-Mel	11	MelVac, MelVac-CTRL and PEM-Mel	165.8648649	250	2.397940009
GGE2D	6	Q9UEU5	CTRL-Mel	12	MelVac, MelVac-CTRL and PEM-Mel	183.4324324	250	2.397940009
GGE2D	6	Q9UEU5	CTRL-Mel	13	MelVac, MelVac-CTRL and PEM-Mel	139.5135135	250	2.397940009
GGE2D	6	Q9UEU5	CTRL-Mel	14	MelVac, MelVac-CTRL and PEM-Mel	125.4054054	250	2.397940009
GGE2D	6	Q9UEU5	CTRL-Mel	15	MelVac, MelVac-CTRL and PEM-Mel	152.8108108	250	2.397940009
GGE2D	6	Q9UEU5	CTRL-Mel	16	MelVac, MelVac-CTRL and PEM-Mel	161.972973	250	2.397940009
GGE2D	6	Q9UEU5	CTRL-Mel	17	MelVac, MelVac-CTRL and PEM-Mel	100.8648649	250	2.397940009
GGE2D	6	Q9UEU5	CTRL-Mel	18	MelVac, MelVac-CTRL and PEM-Mel	106.4324324	250	2.397940009
GGE2D	6	Q9UEU5	CTRL-Mel	19	MelVac, MelVac-CTRL and PEM-Mel	116.7027027	250	2.397940009
GGE2D	6	Q9UEU5	CTRL-Mel	20	MelVac, MelVac-CTRL and PEM-Mel	171	250	2.397940009
GGE2D	6	Q9UEU5	CTRL-Mel	21	MelVac, MelVac-CTRL and PEM-Mel	139.8918919	250	2.397940009
GGE2D	6	Q9UEU5	MelVac	1	MelVac	339.3157895	339.3157895	2.530604069
GGE2D	6	Q9UEU5	MelVac	2	MelVac	412.2105263	412.2105263	2.615119078
GGE2D	6	Q9UEU5	MelVac	3	MelVac	193.1578947	250	2.397940009
GGE2D	6	Q9UEU5	MelVac	4	MelVac	264.7368421	264.7368421	2.422814384
GGE2D	6	Q9UEU5	MelVac	5	MelVac	684.1052632	684.1052632	2.835122932
GGE2D	6	Q9UEU5	MelVac	6	MelVac	218.0526316	250	2.397940009
GGE2D	6	Q9UEU5	MelVac-CTRL	1	MelVac	128.5263158	250	2.397940009
GGE2D	6	Q9UEU5	MelVac-CTRL	2	MelVac	180.3684211	250	2.397940009
GGE2D	6	Q9UEU5	MelVac-CTRL	3	MelVac	313.8421053	313.8421053	2.496711208
GGE2D	6	Q9UEU5	MelVac-CTRL	4	MelVac	181.3157895	250	2.397940009
GGE2D	6	Q9UEU5	MelVac-CTRL	5	MelVac	407.3157895	407.3157895	2.609931246
GGE2D	6	Q9UEU5	MelVac-CTRL	6	MelVac	146	250	2.397940009
GGE2D	6	Q9UEU5	NSCLC	1	MelVac	249.6315789	250	2.397940009
GGE2D	6	Q9UEU5	NSCLC	2	MelVac	271.8421053	271.8421053	2.434316725
GGE2D	6	Q9UEU5	NSCLC	3	MelVac	201.6315789	250	2.397940009
GGE2D	6	Q9UEU5	NSCLC	4	MelVac	247.6315789	250	2.397940009
GGE2D	6	Q9UEU5	NSCLC	5	MelVac	178.0526316	250	2.397940009
GGE2D	6	Q9UEU5	NSCLC	6	MelVac	161.8421053	250	2.397940009
GGE2D	6	Q9UEU5	NSCLC	7	MelVac	233	250	2.397940009
GGE2D	6	Q9UEU5	NSCLC	8	MelVac	229.6842105	250	2.397940009
GGE2D	6	Q9UEU5	NSCLC	9	MelVac	170.9473684	250	2.397940009
GGE2D	6	Q9UEU5	NSCLC	10	MelVac	192.2105263	250	2.397940009
GGE2D	6	Q9UEU5	NSCLC	11	MelVac	206.2105263	250	2.397940009
GGE2D	6	Q9UEU5	NSCLC	12	MelVac	141.8947368	250	2.397940009
GGE2D	6	Q9UEU5	NSCLC	13	MelVac	160.6842105	250	2.397940009
GGE2D	6	Q9UEU5	NSCLC	14	MelVac	174.6315789	250	2.397940009
GGE2D	6	Q9UEU5	NSCLC	15	MelVac	147.2631579	250	2.397940009
GGE2D	6	Q9UEU5	NSCLC	16	MelVac	187.2105263	250	2.397940009
GGE2D	6	Q9UEU5	NSCLC	17	MelVac	141.8421053	250	2.397940009
GGE2D	6	Q9UEU5	NSCLC	18	MelVac	125.1578947	250	2.397940009
GGE2D	6	Q9UEU5	PEM-Mel	1	MelVac, MelVac-CTRL and PEM-Mel	214.1621622	250	2.397940009
GGE2D	6	Q9UEU5	PEM-Mel	2	MelVac, MelVac-CTRL and PEM-Mel	217.8378378	250	2.397940009
GGE2D	6	Q9UEU5	PEM-Mel	3	MelVac, MelVac-CTRL and PEM-Mel	217.1081081	250	2.397940009
GGE2D	6	Q9UEU5	PEM-Mel	4	MelVac, MelVac-CTRL and PEM-Mel	157.9189189	250	2.397940009
GGE2D	6	Q9UEU5	PEM-Mel	5	MelVac, MelVac-CTRL and PEM-Mel	198.7567568	250	2.397940009
GGEE3	7	Q5JRK9	CTRL-Mel	1	MelVac, MelVac-CTRL and PEM-Mel	113.4067797	250	2.397940009
GGEE3	7	Q5JRK9	CTRL-Mel	2	MelVac, MelVac-CTRL and PEM-Mel	127.2542373	250	2.397940009
GGEE3	7	Q5JRK9	CTRL-Mel	3	MelVac, MelVac-CTRL and PEM-Mel	101.1186441	250	2.397940009
GGEE3	7	Q5JRK9	CTRL-Mel	4	MelVac, MelVac-CTRL and PEM-Mel	137.8983051	250	2.397940009
GGEE3	7	Q5JRK9	CTRL-Mel	5	MelVac, MelVac-CTRL and PEM-Mel	124.6440678	250	2.397940009
GGEE3	7	Q5JRK9	CTRL-Mel	6	MelVac, MelVac-CTRL and PEM-Mel	125.0169492	250	2.397940009
GGEE3	7	Q5JRK9	CTRL-Mel	7	MelVac, MelVac-CTRL and PEM-Mel	91.83050847	250	2.397940009
GGEE3	7	Q5JRK9	CTRL-Mel	8	MelVac, MelVac-CTRL and PEM-Mel	113.9661017	250	2.397940009
GGEE3	7	Q5JRK9	CTRL-Mel	9	MelVac, MelVac-CTRL and PEM-Mel	130.1355932	250	2.397940009
GGEE3	7	Q5JRK9	CTRL-Mel	10	MelVac, MelVac-CTRL and PEM-Mel	119.5254237	250	2.397940009
GGEE3	7	Q5JRK9	CTRL-Mel	11	MelVac, MelVac-CTRL and PEM-Mel	139.4745763	250	2.397940009
GGEE3	7	Q5JRK9	CTRL-Mel	12	MelVac, MelVac-CTRL and PEM-Mel	154.4915254	250	2.397940009
GGEE3	7	Q5JRK9	CTRL-Mel	13	MelVac, MelVac-CTRL and PEM-Mel	126.7118644	250	2.397940009
GGEE3	7	Q5JRK9	CTRL-Mel	14	MelVac, MelVac-CTRL and PEM-Mel	126.4576271	250	2.397940009
GGEE3	7	Q5JRK9	CTRL-Mel	15	MelVac, MelVac-CTRL and PEM-Mel	166.5254237	250	2.397940009
GGEE3	7	Q5JRK9	CTRL-Mel	16	MelVac, MelVac-CTRL and PEM-Mel	134.1016949	250	2.397940009
GGEE3	7	Q5JRK9	CTRL-Mel	17	MelVac, MelVac-CTRL and PEM-Mel	112.0677966	250	2.397940009
GGEE3	7	Q5JRK9	CTRL-Mel	18	MelVac, MelVac-CTRL and PEM-Mel	127.4576271	250	2.397940009
GGEE3	7	Q5JRK9	CTRL-Mel	19	MelVac, MelVac-CTRL and PEM-Mel	119.3728814	250	2.397940009
GGEE3	7	Q5JRK9	CTRL-Mel	20	MelVac, MelVac-CTRL and PEM-Mel	139.8474576	250	2.397940009
GGEE3	7	Q5JRK9	CTRL-Mel	21	MelVac, MelVac-CTRL and PEM-Mel	137.0338983	250	2.397940009
GGEE3	7	Q5JRK9	MelVac	1	MelVac	472.8	472.8	2.674677468
GGEE3	7	Q5JRK9	MelVac	2	MelVac	475.48	475.48	2.677132254
GGEE3	7	Q5JRK9	MelVac	3	MelVac	239.52	250	2.397940009
GGEE3	7	Q5JRK9	MelVac	4	MelVac	300.52	300.52	2.47787338
GGEE3	7	Q5JRK9	MelVac	5	MelVac	254.12	254.12	2.405038847
GGEE3	7	Q5JRK9	MelVac	6	MelVac	262.92	262.92	2.419823624
GGEE3	7	Q5JRK9	MelVac-CTRL	1	MelVac	143.72	250	2.397940009
GGEE3	7	Q5JRK9	MelVac-CTRL	2	MelVac	124.96	250	2.397940009
GGEE3	7	Q5JRK9	MelVac-CTRL	3	MelVac	153.56	250	2.397940009
GGEE3	7	Q5JRK9	MelVac-CTRL	4	MelVac	173.12	250	2.397940009
GGEE3	7	Q5JRK9	MelVac-CTRL	5	MelVac	205.6	250	2.397940009
GGEE3	7	Q5JRK9	MelVac-CTRL	6	MelVac	179.8	250	2.397940009
GGEE3	7	Q5JRK9	NSCLC	1	MelVac	294.48	294.48	2.469055804
GGEE3	7	Q5JRK9	NSCLC	2	MelVac	265.2	265.2	2.42357352
GGEE3	7	Q5JRK9	NSCLC	3	MelVac	192.8	250	2.397940009
GGEE3	7	Q5JRK9	NSCLC	4	MelVac	179.12	250	2.397940009
GGEE3	7	Q5JRK9	NSCLC	5	MelVac	220.68	250	2.397940009
GGEE3	7	Q5JRK9	NSCLC	6	MelVac	221.4	250	2.397940009
GGEE3	7	Q5JRK9	NSCLC	7	MelVac	194.92	250	2.397940009
GGEE3	7	Q5JRK9	NSCLC	8	MelVac	176.32	250	2.397940009
GGEE3	7	Q5JRK9	NSCLC	9	MelVac	265.36	265.36	2.423835459
GGEE3	7	Q5JRK9	NSCLC	10	MelVac	195.76	250	2.397940009
GGEE3	7	Q5JRK9	NSCLC	11	MelVac	223.2	250	2.397940009
GGEE3	7	Q5JRK9	NSCLC	12	MelVac	183.24	250	2.397940009
GGEE3	7	Q5JRK9	NSCLC	13	MelVac	198.16	250	2.397940009
GGEE3	7	Q5JRK9	NSCLC	14	MelVac	372.44	372.44	2.571056318
GGEE3	7	Q5JRK9	NSCLC	15	MelVac	171.24	250	2.397940009
GGEE3	7	Q5JRK9	NSCLC	16	MelVac	138.04	250	2.397940009
GGEE3	7	Q5JRK9	NSCLC	17	MelVac	179.96	250	2.397940009
GGEE3	7	Q5JRK9	NSCLC	18	MelVac	136.04	250	2.397940009
GGEE3	7	Q5JRK9	PEM-Mel	1	MelVac, MelVac-CTRL and PEM-Mel	124.2711864	250	2.397940009
GGEE3	7	Q5JRK9	PEM-Mel	2	MelVac, MelVac-CTRL and PEM-Mel	1976.881356	1976.881356	3.295980606
GGEE3	7	Q5JRK9	PEM-Mel	3	MelVac, MelVac-CTRL and PEM-Mel	144.5423729	250	2.397940009
GGEE3	7	Q5JRK9	PEM-Mel	4	MelVac, MelVac-CTRL and PEM-Mel	162.6440678	250	2.397940009
GGEE3	7	Q5JRK9	PEM-Mel	5	MelVac, MelVac-CTRL and PEM-Mel	298.2711864	298.2711864	2.474611302
MAGA1	8	P43355	CTRL-Mel	1	MelVac, MelVac-CTRL and PEM-Mel	271.7133333	271.7133333	2.43411095
MAGA1	8	P43355	CTRL-Mel	2	MelVac, MelVac-CTRL and PEM-Mel	172.9533333	250	2.397940009
MAGA1	8	P43355	CTRL-Mel	3	MelVac, MelVac-CTRL and PEM-Mel	158.6533333	250	2.397940009
MAGA1	8	P43355	CTRL-Mel	4	MelVac, MelVac-CTRL and PEM-Mel	206.7	250	2.397940009
MAGA1	8	P43355	CTRL-Mel	5	MelVac, MelVac-CTRL and PEM-Mel	179.9066667	250	2.397940009
MAGA1	8	P43355	CTRL-Mel	6	MelVac, MelVac-CTRL and PEM-Mel	200.4333333	250	2.397940009
MAGA1	8	P43355	CTRL-Mel	7	MelVac, MelVac-CTRL and PEM-Mel	153.5133333	250	2.397940009
MAGA1	8	P43355	CTRL-Mel	8	MelVac, MelVac-CTRL and PEM-Mel	180.9	250	2.397940009
MAGA1	8	P43355	CTRL-Mel	9	MelVac, MelVac-CTRL and PEM-Mel	209.98	250	2.397940009
MAGA1	8	P43355	CTRL-Mel	10	MelVac, MelVac-CTRL and PEM-Mel	171.0666667	250	2.397940009
MAGA1	8	P43355	CTRL-Mel	11	MelVac, MelVac-CTRL and PEM-Mel	192.96	250	2.397940009
MAGA1	8	P43355	CTRL-Mel	12	MelVac, MelVac-CTRL and PEM-Mel	205.5866667	250	2.397940009
MAGA1	8	P43355	CTRL-Mel	13	MelVac, MelVac-CTRL and PEM-Mel	196.3133333	250	2.397940009
MAGA1	8	P43355	CTRL-Mel	14	MelVac, MelVac-CTRL and PEM-Mel	191.52	250	2.397940009
MAGA1	8	P43355	CTRL-Mel	15	MelVac, MelVac-CTRL and PEM-Mel	183.94	250	2.397940009
MAGA1	8	P43355	CTRL-Mel	16	MelVac, MelVac-CTRL and PEM-Mel	213.8666667	250	2.397940009
MAGA1	8	P43355	CTRL-Mel	17	MelVac, MelVac-CTRL and PEM-Mel	147.5333333	250	2.397940009
MAGA1	8	P43355	CTRL-Mel	18	MelVac, MelVac-CTRL and PEM-Mel	160.7733333	250	2.397940009
MAGA1	8	P43355	CTRL-Mel	19	MelVac, MelVac-CTRL and PEM-Mel	171.9333333	250	2.397940009
MAGA1	8	P43355	CTRL-Mel	20	MelVac, MelVac-CTRL and PEM-Mel	186.1866667	250	2.397940009
MAGA1	8	P43355	CTRL-Mel	21	MelVac, MelVac-CTRL and PEM-Mel	184.1266667	250	2.397940009
MAGA1	8	P43355	MelVac	1	MelVac	352.25	352.25	2.546851002
MAGA1	8	P43355	MelVac	2	MelVac	437.2794118	437.2794118	2.64075903
MAGA1	8	P43355	MelVac	3	MelVac	304.7647059	304.7647059	2.483964671
MAGA1	8	P43355	MelVac	4	MelVac	316.5735294	316.5735294	2.500474598
MAGA1	8	P43355	MelVac	5	MelVac	398.8382353	398.8382353	2.600796786
MAGA1	8	P43355	MelVac	6	MelVac	355.2058824	355.2058824	2.550480149
MAGA1	8	P43355	MelVac-CTRL	1	MelVac	211.0588235	250	2.397940009
MAGA1	8	P43355	MelVac-CTRL	2	MelVac	195.4117647	250	2.397940009
MAGA1	8	P43355	MelVac-CTRL	3	MelVac	234.3676471	250	2.397940009
MAGA1	8	P43355	MelVac-CTRL	4	MelVac	218.5735294	250	2.397940009
MAGA1	8	P43355	MelVac-CTRL	5	MelVac	276.9705882	276.9705882	2.442433653
MAGA1	8	P43355	MelVac-CTRL	6	MelVac	219.3823529	250	2.397940009
MAGA1	8	P43355	NSCLC	1	MelVac	262.3676471	262.3676471	2.418910281
MAGA1	8	P43355	NSCLC	2	MelVac	224.9411765	250	2.397940009
MAGA1	8	P43355	NSCLC	3	MelVac	259.9852941	259.9852941	2.414948783
MAGA1	8	P43355	NSCLC	4	MelVac	255.3529412	255.3529412	2.407140864
MAGA1	8	P43355	NSCLC	5	MelVac	313.3382353	313.3382353	2.496013393
MAGA1	8	P43355	NSCLC	6	MelVac	230.1323529	250	2.397940009
MAGA1	8	P43355	NSCLC	7	MelVac	188.2794118	250	2.397940009
MAGA1	8	P43355	NSCLC	8	MelVac	215	250	2.397940009
MAGA1	8	P43355	NSCLC	9	MelVac	269.7352941	269.7352941	2.430937776
MAGA1	8	P43355	NSCLC	10	MelVac	251.4558824	251.4558824	2.4004618
MAGA1	8	P43355	NSCLC	11	MelVac	249.5882353	250	2.397940009
MAGA1	8	P43355	NSCLC	12	MelVac	262.0735294	262.0735294	2.418423157
MAGA1	8	P43355	NSCLC	13	MelVac	261.9264706	261.9264706	2.418179391
MAGA1	8	P43355	NSCLC	14	MelVac	206.25	250	2.397940009
MAGA1	8	P43355	NSCLC	15	MelVac	214.8088235	250	2.397940009
MAGA1	8	P43355	NSCLC	16	MelVac	234.0294118	250	2.397940009
MAGA1	8	P43355	NSCLC	17	MelVac	247.4264706	250	2.397940009
MAGA1	8	P43355	NSCLC	18	MelVac	208.5441176	250	2.397940009
MAGA1	8	P43355	PEM-Mel	1	MelVac, MelVac-CTRL and PEM-Mel	241.0266667	250	2.397940009
MAGA1	8	P43355	PEM-Mel	2	MelVac, MelVac-CTRL and PEM-Mel	306.62	306.62	2.486600479
MAGA1	8	P43355	PEM-Mel	3	MelVac, MelVac-CTRL and PEM-Mel	210.3466667	250	2.397940009
MAGA1	8	P43355	PEM-Mel	4	MelVac, MelVac-CTRL and PEM-Mel	240.4666667	250	2.397940009
MAGA1	8	P43355	PEM-Mel	5	MelVac, MelVac-CTRL and PEM-Mel	1099.553333	1099.553333	3.041216299
MAGA3	9	P43357	CTRL-Mel	1	MelVac, MelVac-CTRL and PEM-Mel	278.3169014	278.3169014	2.444539581
MAGA3	9	P43357	CTRL-Mel	2	MelVac, MelVac-CTRL and PEM-Mel	185.6549296	250	2.397940009
MAGA3	9	P43357	CTRL-Mel	3	MelVac, MelVac-CTRL and PEM-Mel	175.0492958	250	2.397940009
MAGA3	9	P43357	CTRL-Mel	4	MelVac, MelVac-CTRL and PEM-Mel	222.8380282	250	2.397940009
MAGA3	9	P43357	CTRL-Mel	5	MelVac, MelVac-CTRL and PEM-Mel	184.3661972	250	2.397940009
MAGA3	9	P43357	CTRL-Mel	6	MelVac, MelVac-CTRL and PEM-Mel	233.443662	250	2.397940009
MAGA3	9	P43357	CTRL-Mel	7	MelVac, MelVac-CTRL and PEM-Mel	168.8380282	250	2.397940009
MAGA3	9	P43357	CTRL-Mel	8	MelVac, MelVac-CTRL and PEM-Mel	218.8380282	250	2.397940009
MAGA3	9	P43357	CTRL-Mel	9	MelVac, MelVac-CTRL and PEM-Mel	222.5352113	250	2.397940009
MAGA3	9	P43357	CTRL-Mel	10	MelVac, MelVac-CTRL and PEM-Mel	183.6408451	250	2.397940009
MAGA3	9	P43357	CTRL-Mel	11	MelVac, MelVac-CTRL and PEM-Mel	227.6830986	250	2.397940009
MAGA3	9	P43357	CTRL-Mel	12	MelVac, MelVac-CTRL and PEM-Mel	230.1760563	250	2.397940009
MAGA3	9	P43357	CTRL-Mel	13	MelVac, MelVac-CTRL and PEM-Mel	188.4788732	250	2.397940009
MAGA3	9	P43357	CTRL-Mel	14	MelVac, MelVac-CTRL and PEM-Mel	197.0140845	250	2.397940009
MAGA3	9	P43357	CTRL-Mel	15	MelVac, MelVac-CTRL and PEM-Mel	205.5915493	250	2.397940009
MAGA3	9	P43357	CTRL-Mel	16	MelVac, MelVac-CTRL and PEM-Mel	217.2676056	250	2.397940009
MAGA3	9	P43357	CTRL-Mel	17	MelVac, MelVac-CTRL and PEM-Mel	173.0352113	250	2.397940009
MAGA3	9	P43357	CTRL-Mel	18	MelVac, MelVac-CTRL and PEM-Mel	181.6830986	250	2.397940009
MAGA3	9	P43357	CTRL-Mel	19	MelVac, MelVac-CTRL and PEM-Mel	190.1338028	250	2.397940009
MAGA3	9	P43357	CTRL-Mel	20	MelVac, MelVac-CTRL and PEM-Mel	196.0985915	250	2.397940009
MAGA3	9	P43357	CTRL-Mel	21	MelVac, MelVac-CTRL and PEM-Mel	230.0352113	250	2.397940009
MAGA3	9	P43357	MelVac	1	MelVac	352.98	352.98	2.547750099
MAGA3	9	P43357	MelVac	2	MelVac	520.44	520.44	2.716370668
MAGA3	9	P43357	MelVac	3	MelVac	338.48	338.48	2.529533012
MAGA3	9	P43357	MelVac	4	MelVac	427.54	427.54	2.630976753
MAGA3	9	P43357	MelVac	5	MelVac	480.52	480.52	2.681711468
MAGA3	9	P43357	MelVac	6	MelVac	410.86	410.86	2.613693862
MAGA3	9	P43357	MelVac-CTRL	1	MelVac	296.24	296.24	2.471643699
MAGA3	9	P43357	MelVac-CTRL	2	MelVac	229.52	250	2.397940009
MAGA3	9	P43357	MelVac-CTRL	3	MelVac	296.36	296.36	2.471819586
MAGA3	9	P43357	MelVac-CTRL	4	MelVac	241.14	250	2.397940009
MAGA3	9	P43357	MelVac-CTRL	5	MelVac	410.88	410.88	2.613715002
MAGA3	9	P43357	MelVac-CTRL	6	MelVac	317.72	317.72	2.502044554
MAGA3	9	P43357	NSCLC	1	MelVac	300.48	300.48	2.477815571
MAGA3	9	P43357	NSCLC	2	MelVac	251.74	251.74	2.400952228
MAGA3	9	P43357	NSCLC	3	MelVac	302.54	302.54	2.480782803
MAGA3	9	P43357	NSCLC	4	MelVac	266.66	266.66	2.425957875
MAGA3	9	P43357	NSCLC	5	MelVac	291.88	291.88	2.465204338
MAGA3	9	P43357	NSCLC	6	MelVac	276.14	276.14	2.441129321
MAGA3	9	P43357	NSCLC	7	MelVac	234.88	250	2.397940009
MAGA3	9	P43357	NSCLC	8	MelVac	275.44	275.44	2.44002701
MAGA3	9	P43357	NSCLC	9	MelVac	307.06	307.06	2.487223246
MAGA3	9	P43357	NSCLC	10	MelVac	301.36	301.36	2.479085607
MAGA3	9	P43357	NSCLC	11	MelVac	261.42	261.42	2.41733881
MAGA3	9	P43357	NSCLC	12	MelVac	342.08	342.08	2.534127684
MAGA3	9	P43357	NSCLC	13	MelVac	317.8	317.8	2.502153893
MAGA3	9	P43357	NSCLC	14	MelVac	332.48	332.48	2.521765526
MAGA3	9	P43357	NSCLC	15	MelVac	280.76	280.76	2.448335234
MAGA3	9	P43357	NSCLC	16	MelVac	232.78	250	2.397940009
MAGA3	9	P43357	NSCLC	17	MelVac	227.18	250	2.397940009
MAGA3	9	P43357	NSCLC	18	MelVac	325.48	325.48	2.512524307
MAGA3	9	P43357	PEM-Mel	1	MelVac, MelVac-CTRL and PEM-Mel	264.6338028	264.6338028	2.422645318
MAGA3	9	P43357	PEM-Mel	2	MelVac, MelVac-CTRL and PEM-Mel	728	728	2.862131379
MAGA3	9	P43357	PEM-Mel	3	MelVac, MelVac-CTRL and PEM-Mel	277.9647887	277.9647887	2.443989785
MAGA3	9	P43357	PEM-Mel	4	MelVac, MelVac-CTRL and PEM-Mel	230.5140845	250	2.397940009
MAGA3	9	P43357	PEM-Mel	5	MelVac, MelVac-CTRL and PEM-Mel	1182.753521	1182.753521	3.07289425
MAGAA	10	P43363	CTRL-Mel	1	MelVac, MelVac-CTRL and PEM-Mel	293.0575916	293.0575916	2.466952976
MAGAA	10	P43363	CTRL-Mel	2	MelVac, MelVac-CTRL and PEM-Mel	231.2879581	250	2.397940009
MAGAA	10	P43363	CTRL-Mel	3	MelVac, MelVac-CTRL and PEM-Mel	216.7643979	250	2.397940009
MAGAA	10	P43363	CTRL-Mel	4	MelVac, MelVac-CTRL and PEM-Mel	291.9633508	291.9633508	2.465328339
MAGAA	10	P43363	CTRL-Mel	5	MelVac, MelVac-CTRL and PEM-Mel	247.4712042	250	2.397940009
MAGAA	10	P43363	CTRL-Mel	6	MelVac, MelVac-CTRL and PEM-Mel	277.8534031	277.8534031	2.44381572
MAGAA	10	P43363	CTRL-Mel	7	MelVac, MelVac-CTRL and PEM-Mel	216.9371728	250	2.397940009
MAGAA	10	P43363	CTRL-Mel	8	MelVac, MelVac-CTRL and PEM-Mel	263.104712	263.104712	2.420128626
MAGAA	10	P43363	CTRL-Mel	9	MelVac, MelVac-CTRL and PEM-Mel	292.1832461	292.1832461	2.46565531
MAGAA	10	P43363	CTRL-Mel	10	MelVac, MelVac-CTRL and PEM-Mel	236.9895288	250	2.397940009
MAGAA	10	P43363	CTRL-Mel	11	MelVac, MelVac-CTRL and PEM-Mel	276.6596859	276.6596859	2.441945879
MAGAA	10	P43363	CTRL-Mel	12	MelVac, MelVac-CTRL and PEM-Mel	263.947644	263.947644	2.42151779
MAGAA	10	P43363	CTRL-Mel	13	MelVac, MelVac-CTRL and PEM-Mel	264.9685864	264.9685864	2.423194389
MAGAA	10	P43363	CTRL-Mel	14	MelVac, MelVac-CTRL and PEM-Mel	260.947644	260.947644	2.41655338
MAGAA	10	P43363	CTRL-Mel	15	MelVac, MelVac-CTRL and PEM-Mel	258.8586387	258.8586387	2.413062663
MAGAA	10	P43363	CTRL-Mel	16	MelVac, MelVac-CTRL and PEM-Mel	276.9109948	276.9109948	2.4423402
MAGAA	10	P43363	CTRL-Mel	17	MelVac, MelVac-CTRL and PEM-Mel	217.9528796	250	2.397940009
MAGAA	10	P43363	CTRL-Mel	18	MelVac, MelVac-CTRL and PEM-Mel	241.7068063	250	2.397940009
MAGAA	10	P43363	CTRL-Mel	19	MelVac, MelVac-CTRL and PEM-Mel	245.9319372	250	2.397940009
MAGAA	10	P43363	CTRL-Mel	20	MelVac, MelVac-CTRL and PEM-Mel	272.2408377	272.2408377	2.434953272
MAGAA	10	P43363	CTRL-Mel	21	MelVac, MelVac-CTRL and PEM-Mel	258.9057592	258.9057592	2.413141711
MAGAA	10	P43363	MelVac	1	MelVac	485.1382979	485.1382979	2.68586556
MAGAA	10	P43363	MelVac	2	MelVac	429.5212766	429.5212766	2.632984682
MAGAA	10	P43363	MelVac	3	MelVac	377.9361702	377.9361702	2.577418458
MAGAA	10	P43363	MelVac	4	MelVac	375.9680851	375.9680851	2.57515098
MAGAA	10	P43363	MelVac	5	MelVac	432.5319149	432.5319149	2.636018158
MAGAA	10	P43363	MelVac	6	MelVac	381.4042553	381.4042553	2.581385534
MAGAA	10	P43363	MelVac-CTRL	1	MelVac	223.0744681	250	2.397940009
MAGAA	10	P43363	MelVac-CTRL	2	MelVac	228.1914894	250	2.397940009
MAGAA	10	P43363	MelVac-CTRL	3	MelVac	296.6382979	296.6382979	2.47222722
MAGAA	10	P43363	MelVac-CTRL	4	MelVac	249.9468085	250	2.397940009
MAGAA	10	P43363	MelVac-CTRL	5	MelVac	237.4680851	250	2.397940009
MAGAA	10	P43363	MelVac-CTRL	6	MelVac	196.8723404	250	2.397940009
MAGAA	10	P43363	NSCLC	1	MelVac	487.7234043	487.7234043	2.688173596
MAGAA	10	P43363	NSCLC	2	MelVac	368.5	368.5	2.566437492
MAGAA	10	P43363	NSCLC	3	MelVac	303.3617021	303.3617021	2.481960752
MAGAA	10	P43363	NSCLC	4	MelVac	286.287234	286.287234	2.456801983
MAGAA	10	P43363	NSCLC	5	MelVac	284.6170213	284.6170213	2.454260869
MAGAA	10	P43363	NSCLC	6	MelVac	267.6702128	267.6702128	2.427600044
MAGAA	10	P43363	NSCLC	7	MelVac	253.5851064	253.5851064	2.404123743
MAGAA	10	P43363	NSCLC	8	MelVac	282.2765957	282.2765957	2.450674871
MAGAA	10	P43363	NSCLC	9	MelVac	295.5957447	295.5957447	2.470698178
MAGAA	10	P43363	NSCLC	10	MelVac	299.1276596	299.1276596	2.475856573
MAGAA	10	P43363	NSCLC	11	MelVac	291.5212766	291.5212766	2.464670257
MAGAA	10	P43363	NSCLC	12	MelVac	281.0106383	281.0106383	2.448722761
MAGAA	10	P43363	NSCLC	13	MelVac	274.4680851	274.4680851	2.438491852
MAGAA	10	P43363	NSCLC	14	MelVac	318.3510638	318.3510638	2.502906305
MAGAA	10	P43363	NSCLC	15	MelVac	268.1808511	268.1808511	2.428427765
MAGAA	10	P43363	NSCLC	16	MelVac	253.3829787	253.3829787	2.403777437
MAGAA	10	P43363	NSCLC	17	MelVac	316.8085106	316.8085106	2.50079684
MAGAA	10	P43363	NSCLC	18	MelVac	197.9255319	250	2.397940009
MAGAA	10	P43363	PEM-Mel	1	MelVac, MelVac-CTRL and PEM-Mel	210.382199	250	2.397940009
MAGAA	10	P43363	PEM-Mel	2	MelVac, MelVac-CTRL and PEM-Mel	367.6439791	367.6439791	2.565427458
MAGAA	10	P43363	PEM-Mel	3	MelVac, MelVac-CTRL and PEM-Mel	306.6806283	306.6806283	2.486686344
MAGAA	10	P43363	PEM-Mel	4	MelVac, MelVac-CTRL and PEM-Mel	680.9685864	680.9685864	2.833127078
MAGAA	10	P43363	PEM-Mel	5	MelVac, MelVac-CTRL and PEM-Mel	429.9633508	429.9633508	2.633431439
MAGAC	11	P43365	CTRL-Mel	1	MelVac, MelVac-CTRL and PEM-Mel	221.4502924	250	2.397940009
MAGAC	11	P43365	CTRL-Mel	2	MelVac, MelVac-CTRL and PEM-Mel	184.0175439	250	2.397940009
MAGAC	11	P43365	CTRL-Mel	3	MelVac, MelVac-CTRL and PEM-Mel	180.2865497	250	2.397940009
MAGAC	11	P43365	CTRL-Mel	4	MelVac, MelVac-CTRL and PEM-Mel	234.1812865	250	2.397940009
MAGAC	11	P43365	CTRL-Mel	5	MelVac, MelVac-CTRL and PEM-Mel	194.0584795	250	2.397940009
MAGAC	11	P43365	CTRL-Mel	6	MelVac, MelVac-CTRL and PEM-Mel	239.0701754	250	2.397940009
MAGAC	11	P43365	CTRL-Mel	7	MelVac, MelVac-CTRL and PEM-Mel	165.5321637	250	2.397940009
MAGAC	11	P43365	CTRL-Mel	8	MelVac, MelVac-CTRL and PEM-Mel	195.0409357	250	2.397940009
MAGAC	11	P43365	CTRL-Mel	9	MelVac, MelVac-CTRL and PEM-Mel	210.6432749	250	2.397940009
MAGAC	11	P43365	CTRL-Mel	10	MelVac, MelVac-CTRL and PEM-Mel	194.497076	250	2.397940009
MAGAC	11	P43365	CTRL-Mel	11	MelVac, MelVac-CTRL and PEM-Mel	230.8011696	250	2.397940009
MAGAC	11	P43365	CTRL-Mel	12	MelVac, MelVac-CTRL and PEM-Mel	231.9356725	250	2.397940009
MAGAC	11	P43365	CTRL-Mel	13	MelVac, MelVac-CTRL and PEM-Mel	217.4912281	250	2.397940009
MAGAC	11	P43365	CTRL-Mel	14	MelVac, MelVac-CTRL and PEM-Mel	204.7251462	250	2.397940009
MAGAC	11	P43365	CTRL-Mel	15	MelVac, MelVac-CTRL and PEM-Mel	224.3918129	250	2.397940009
MAGAC	11	P43365	CTRL-Mel	16	MelVac, MelVac-CTRL and PEM-Mel	207.9766082	250	2.397940009
MAGAC	11	P43365	CTRL-Mel	17	MelVac, MelVac-CTRL and PEM-Mel	175.2222222	250	2.397940009
MAGAC	11	P43365	CTRL-Mel	18	MelVac, MelVac-CTRL and PEM-Mel	187.9707602	250	2.397940009
MAGAC	11	P43365	CTRL-Mel	19	MelVac, MelVac-CTRL and PEM-Mel	198.6023392	250	2.397940009
MAGAC	11	P43365	CTRL-Mel	20	MelVac, MelVac-CTRL and PEM-Mel	202.9590643	250	2.397940009
MAGAC	11	P43365	CTRL-Mel	21	MelVac, MelVac-CTRL and PEM-Mel	203.0760234	250	2.397940009
MAGAC	11	P43365	MelVac	1	MelVac	371.1044776	371.1044776	2.569496194
MAGAC	11	P43365	MelVac	2	MelVac	462.4925373	462.4925373	2.665104729
MAGAC	11	P43365	MelVac	3	MelVac	305.358209	305.358209	2.4848096
MAGAC	11	P43365	MelVac	4	MelVac	477.0149254	477.0149254	2.678531968
MAGAC	11	P43365	MelVac	5	MelVac	394.0149254	394.0149254	2.595512673
MAGAC	11	P43365	MelVac	6	MelVac	417.7164179	417.7164179	2.620881545
MAGAC	11	P43365	MelVac-CTRL	1	MelVac	250.4776119	250.4776119	2.398768914
MAGAC	11	P43365	MelVac-CTRL	2	MelVac	211.3283582	250	2.397940009
MAGAC	11	P43365	MelVac-CTRL	3	MelVac	305.4328358	305.4328358	2.484915724
MAGAC	11	P43365	MelVac-CTRL	4	MelVac	212.7014925	250	2.397940009
MAGAC	11	P43365	MelVac-CTRL	5	MelVac	376.1044776	376.1044776	2.575308504
MAGAC	11	P43365	MelVac-CTRL	6	MelVac	270.4179104	270.4179104	2.432035453
MAGAC	11	P43365	NSCLC	1	MelVac	282.238806	282.238806	2.450616726
MAGAC	11	P43365	NSCLC	2	MelVac	246	250	2.397940009
MAGAC	11	P43365	NSCLC	3	MelVac	288.4179104	288.4179104	2.460022226
MAGAC	11	P43365	NSCLC	4	MelVac	226.7014925	250	2.397940009
MAGAC	11	P43365	NSCLC	5	MelVac	307.9104478	307.9104478	2.488424425
MAGAC	11	P43365	NSCLC	6	MelVac	271.5671642	271.5671642	2.433877257
MAGAC	11	P43365	NSCLC	7	MelVac	277.4477612	277.4477612	2.443181225
MAGAC	11	P43365	NSCLC	8	MelVac	277.0895522	277.0895522	2.442620151
MAGAC	11	P43365	NSCLC	9	MelVac	270.4776119	270.4776119	2.432131323
MAGAC	11	P43365	NSCLC	10	MelVac	279.119403	279.119403	2.445790028
MAGAC	11	P43365	NSCLC	11	MelVac	284.2985075	284.2985075	2.45377458
MAGAC	11	P43365	NSCLC	12	MelVac	323.119403	323.119403	2.509363038
MAGAC	11	P43365	NSCLC	13	MelVac	289.7910448	289.7910448	2.462084961
MAGAC	11	P43365	NSCLC	14	MelVac	274.6716418	274.6716418	2.438813823
MAGAC	11	P43365	NSCLC	15	MelVac	281.641791	281.641791	2.449697097
MAGAC	11	P43365	NSCLC	16	MelVac	318.1044776	318.1044776	2.502569782
MAGAC	11	P43365	NSCLC	17	MelVac	271.3134328	271.3134328	2.433471296
MAGAC	11	P43365	NSCLC	18	MelVac	244.4029851	250	2.397940009
MAGAC	11	P43365	PEM-Mel	1	MelVac, MelVac-CTRL and PEM-Mel	954.4795322	954.4795322	2.97976662
MAGAC	11	P43365	PEM-Mel	2	MelVac, MelVac-CTRL and PEM-Mel	815.5087719	815.5087719	2.911428637
MAGAC	11	P43365	PEM-Mel	3	MelVac, MelVac-CTRL and PEM-Mel	244.7251462	250	2.397940009
MAGAC	11	P43365	PEM-Mel	4	MelVac, MelVac-CTRL and PEM-Mel	241.6081871	250	2.397940009
MAGAC	11	P43365	PEM-Mel	5	MelVac, MelVac-CTRL and PEM-Mel	185.6023392	250	2.397940009
MAGB2	12	O15479	CTRL-Mel	1	MelVac, MelVac-CTRL and PEM-Mel	209.7385621	250	2.397940009
MAGB2	12	O15479	CTRL-Mel	2	MelVac, MelVac-CTRL and PEM-Mel	184.6928105	250	2.397940009
MAGB2	12	O15479	CTRL-Mel	3	MelVac, MelVac-CTRL and PEM-Mel	199.6470588	250	2.397940009
MAGB2	12	O15479	CTRL-Mel	4	MelVac, MelVac-CTRL and PEM-Mel	218.7254902	250	2.397940009
MAGB2	12	O15479	CTRL-Mel	5	MelVac, MelVac-CTRL and PEM-Mel	199.5490196	250	2.397940009
MAGB2	12	O15479	CTRL-Mel	6	MelVac, MelVac-CTRL and PEM-Mel	221.9150327	250	2.397940009
MAGB2	12	O15479	CTRL-Mel	7	MelVac, MelVac-CTRL and PEM-Mel	162.9019608	250	2.397940009
MAGB2	12	O15479	CTRL-Mel	8	MelVac, MelVac-CTRL and PEM-Mel	198.9673203	250	2.397940009
MAGB2	12	O15479	CTRL-Mel	9	MelVac, MelVac-CTRL and PEM-Mel	234.8235294	250	2.397940009
MAGB2	12	O15479	CTRL-Mel	10	MelVac, MelVac-CTRL and PEM-Mel	190.5359477	250	2.397940009
MAGB2	12	O15479	CTRL-Mel	11	MelVac, MelVac-CTRL and PEM-Mel	260.0130719	260.0130719	2.414995182
MAGB2	12	O15479	CTRL-Mel	12	MelVac, MelVac-CTRL and PEM-Mel	217.9346405	250	2.397940009
MAGB2	12	O15479	CTRL-Mel	13	MelVac, MelVac-CTRL and PEM-Mel	195.9281046	250	2.397940009
MAGB2	12	O15479	CTRL-Mel	14	MelVac, MelVac-CTRL and PEM-Mel	202.5359477	250	2.397940009
MAGB2	12	O15479	CTRL-Mel	15	MelVac, MelVac-CTRL and PEM-Mel	215.9281046	250	2.397940009
MAGB2	12	O15479	CTRL-Mel	16	MelVac, MelVac-CTRL and PEM-Mel	218.2026144	250	2.397940009
MAGB2	12	O15479	CTRL-Mel	17	MelVac, MelVac-CTRL and PEM-Mel	184.627451	250	2.397940009
MAGB2	12	O15479	CTRL-Mel	18	MelVac, MelVac-CTRL and PEM-Mel	186.5294118	250	2.397940009
MAGB2	12	O15479	CTRL-Mel	19	MelVac, MelVac-CTRL and PEM-Mel	188.8954248	250	2.397940009
MAGB2	12	O15479	CTRL-Mel	20	MelVac, MelVac-CTRL and PEM-Mel	201.6535948	250	2.397940009
MAGB2	12	O15479	CTRL-Mel	21	MelVac, MelVac-CTRL and PEM-Mel	212.9411765	250	2.397940009
MAGB2	12	O15479	MelVac	1	MelVac	368.7833333	368.7833333	2.566771285
MAGB2	12	O15479	MelVac	2	MelVac	338.35	338.35	2.529366181
MAGB2	12	O15479	MelVac	3	MelVac	364.4833333	364.4833333	2.561677674
MAGB2	12	O15479	MelVac	4	MelVac	470.15	470.15	2.67223644
MAGB2	12	O15479	MelVac	5	MelVac	307.3166667	307.3166667	2.487586114
MAGB2	12	O15479	MelVac	6	MelVac	354.9666667	354.9666667	2.550187572
MAGB2	12	O15479	MelVac-CTRL	1	MelVac	234.9833333	250	2.397940009
MAGB2	12	O15479	MelVac-CTRL	2	MelVac	242.2333333	250	2.397940009
MAGB2	12	O15479	MelVac-CTRL	3	MelVac	244.2833333	250	2.397940009
MAGB2	12	O15479	MelVac-CTRL	4	MelVac	252.2166667	252.2166667	2.401773782
MAGB2	12	O15479	MelVac-CTRL	5	MelVac	207.7666667	250	2.397940009
MAGB2	12	O15479	MelVac-CTRL	6	MelVac	200.4666667	250	2.397940009
MAGB2	12	O15479	NSCLC	1	MelVac	591.65	591.65	2.772064869
MAGB2	12	O15479	NSCLC	2	MelVac	301.0833333	301.0833333	2.478686716
MAGB2	12	O15479	NSCLC	3	MelVac	237.3	250	2.397940009
MAGB2	12	O15479	NSCLC	4	MelVac	301.05	301.05	2.478638632
MAGB2	12	O15479	NSCLC	5	MelVac	255.3	255.3	2.407050815
MAGB2	12	O15479	NSCLC	6	MelVac	220.7	250	2.397940009
MAGB2	12	O15479	NSCLC	7	MelVac	248.9166667	250	2.397940009
MAGB2	12	O15479	NSCLC	8	MelVac	214.4666667	250	2.397940009
MAGB2	12	O15479	NSCLC	9	MelVac	234.2833333	250	2.397940009
MAGB2	12	O15479	NSCLC	10	MelVac	297.2166667	297.2166667	2.473073159
MAGB2	12	O15479	NSCLC	11	MelVac	275.6333333	275.6333333	2.440331737
MAGB2	12	O15479	NSCLC	12	MelVac	265.5333333	265.5333333	2.424119047
MAGB2	12	O15479	NSCLC	13	MelVac	270.9833333	270.9833333	2.432942581
MAGB2	12	O15479	NSCLC	14	MelVac	202.5166667	250	2.397940009
MAGB2	12	O15479	NSCLC	15	MelVac	262.05	262.05	2.418384164
MAGB2	12	O15479	NSCLC	16	MelVac	215.35	250	2.397940009
MAGB2	12	O15479	NSCLC	17	MelVac	288.4833333	288.4833333	2.460120728
MAGB2	12	O15479	NSCLC	18	MelVac	192.9333333	250	2.397940009
MAGB2	12	O15479	PEM-Mel	1	MelVac, MelVac-CTRL and PEM-Mel	504.379085	504.379085	2.702757069
MAGB2	12	O15479	PEM-Mel	2	MelVac, MelVac-CTRL and PEM-Mel	331.6470588	331.6470588	2.52067615
MAGB2	12	O15479	PEM-Mel	3	MelVac, MelVac-CTRL and PEM-Mel	227.9934641	250	2.397940009
MAGB2	12	O15479	PEM-Mel	4	MelVac, MelVac-CTRL and PEM-Mel	245.2810458	250	2.397940009
MAGB2	12	O15479	PEM-Mel	5	MelVac, MelVac-CTRL and PEM-Mel	408.7320261	408.7320261	2.611438668
MAGC2	13	Q9UBF1	CTRL-Mel	1	MelVac, MelVac-CTRL and PEM-Mel	311.7337662	311.7337662	2.493783847
MAGC2	13	Q9UBF1	CTRL-Mel	2	MelVac, MelVac-CTRL and PEM-Mel	217.5649351	250	2.397940009
MAGC2	13	Q9UBF1	CTRL-Mel	3	MelVac, MelVac-CTRL and PEM-Mel	190.1623377	250	2.397940009
MAGC2	13	Q9UBF1	CTRL-Mel	4	MelVac, MelVac-CTRL and PEM-Mel	256.0714286	256.0714286	2.408361124
MAGC2	13	Q9UBF1	CTRL-Mel	5	MelVac, MelVac-CTRL and PEM-Mel	225.0194805	250	2.397940009
MAGC2	13	Q9UBF1	CTRL-Mel	6	MelVac, MelVac-CTRL and PEM-Mel	254.0064935	254.0064935	2.404844819
MAGC2	13	Q9UBF1	CTRL-Mel	7	MelVac, MelVac-CTRL and PEM-Mel	182.3116883	250	2.397940009
MAGC2	13	Q9UBF1	CTRL-Mel	8	MelVac, MelVac-CTRL and PEM-Mel	241.1298701	250	2.397940009
MAGC2	13	Q9UBF1	CTRL-Mel	9	MelVac, MelVac-CTRL and PEM-Mel	252.8961039	252.8961039	2.402942139
MAGC2	13	Q9UBF1	CTRL-Mel	10	MelVac, MelVac-CTRL and PEM-Mel	232.3766234	250	2.397940009
MAGC2	13	Q9UBF1	CTRL-Mel	11	MelVac, MelVac-CTRL and PEM-Mel	283.7597403	283.7597403	2.452950778
MAGC2	13	Q9UBF1	CTRL-Mel	12	MelVac, MelVac-CTRL and PEM-Mel	262.9155844	262.9155844	2.41981633
MAGC2	13	Q9UBF1	CTRL-Mel	13	MelVac, MelVac-CTRL and PEM-Mel	240.6753247	250	2.397940009
MAGC2	13	Q9UBF1	CTRL-Mel	14	MelVac, MelVac-CTRL and PEM-Mel	239.2597403	250	2.397940009
MAGC2	13	Q9UBF1	CTRL-Mel	15	MelVac, MelVac-CTRL and PEM-Mel	272.5974026	272.5974026	2.435521713
MAGC2	13	Q9UBF1	CTRL-Mel	16	MelVac, MelVac-CTRL and PEM-Mel	262.2012987	262.2012987	2.418634838
MAGC2	13	Q9UBF1	CTRL-Mel	17	MelVac, MelVac-CTRL and PEM-Mel	197.1818182	250	2.397940009
MAGC2	13	Q9UBF1	CTRL-Mel	18	MelVac, MelVac-CTRL and PEM-Mel	217	250	2.397940009
MAGC2	13	Q9UBF1	CTRL-Mel	19	MelVac, MelVac-CTRL and PEM-Mel	225.1883117	250	2.397940009
MAGC2	13	Q9UBF1	CTRL-Mel	20	MelVac, MelVac-CTRL and PEM-Mel	248.3571429	250	2.397940009
MAGC2	13	Q9UBF1	CTRL-Mel	21	MelVac, MelVac-CTRL and PEM-Mel	232.538961	250	2.397940009
MAGC2	13	Q9UBF1	MelVac	1	MelVac	474.8356164	474.8356164	2.676543287
MAGC2	13	Q9UBF1	MelVac	2	MelVac	629.3013699	629.3013699	2.798858677
MAGC2	13	Q9UBF1	MelVac	3	MelVac	467.7123288	467.7123288	2.669978818
MAGC2	13	Q9UBF1	MelVac	4	MelVac	521.1780822	521.1780822	2.716986143
MAGC2	13	Q9UBF1	MelVac	5	MelVac	307.7534247	307.7534247	2.488202894
MAGC2	13	Q9UBF1	MelVac	6	MelVac	404.7260274	404.7260274	2.607161134
MAGC2	13	Q9UBF1	MelVac-CTRL	1	MelVac	243.369863	250	2.397940009
MAGC2	13	Q9UBF1	MelVac-CTRL	2	MelVac	304.7671233	304.7671233	2.483968116
MAGC2	13	Q9UBF1	MelVac-CTRL	3	MelVac	324.2328767	324.2328767	2.51085705
MAGC2	13	Q9UBF1	MelVac-CTRL	4	MelVac	288.4383562	288.4383562	2.460053012
MAGC2	13	Q9UBF1	MelVac-CTRL	5	MelVac	274.5205479	274.5205479	2.438574857
MAGC2	13	Q9UBF1	MelVac-CTRL	6	MelVac	301.6438356	301.6438356	2.479494455
MAGC2	13	Q9UBF1	NSCLC	1	MelVac	330.9589041	330.9589041	2.51977407
MAGC2	13	Q9UBF1	NSCLC	2	MelVac	337.1780822	337.1780822	2.527859336
MAGC2	13	Q9UBF1	NSCLC	3	MelVac	326.3287671	326.3287671	2.51365536
MAGC2	13	Q9UBF1	NSCLC	4	MelVac	379.1917808	379.1917808	2.578858915
MAGC2	13	Q9UBF1	NSCLC	5	MelVac	299.890411	299.890411	2.476962579
MAGC2	13	Q9UBF1	NSCLC	6	MelVac	333.0684932	333.0684932	2.522533552
MAGC2	13	Q9UBF1	NSCLC	7	MelVac	296.2465753	296.2465753	2.471653339
MAGC2	13	Q9UBF1	NSCLC	8	MelVac	314.1917808	314.1917808	2.49719482
MAGC2	13	Q9UBF1	NSCLC	9	MelVac	294.6712329	294.6712329	2.46933774
MAGC2	13	Q9UBF1	NSCLC	10	MelVac	338.4109589	338.4109589	2.529444419
MAGC2	13	Q9UBF1	NSCLC	11	MelVac	374.4109589	374.4109589	2.573348552
MAGC2	13	Q9UBF1	NSCLC	12	MelVac	339.0273973	339.0273973	2.530234796
MAGC2	13	Q9UBF1	NSCLC	13	MelVac	303.4246575	303.4246575	2.48205087
MAGC2	13	Q9UBF1	NSCLC	14	MelVac	361.9726027	361.9726027	2.558675701
MAGC2	13	Q9UBF1	NSCLC	15	MelVac	363.9315068	363.9315068	2.561019656
MAGC2	13	Q9UBF1	NSCLC	16	MelVac	339.5205479	339.5205479	2.530866063
MAGC2	13	Q9UBF1	NSCLC	17	MelVac	397.0273973	397.0273973	2.598820477
MAGC2	13	Q9UBF1	NSCLC	18	MelVac	212.6438356	250	2.397940009
MAGC2	13	Q9UBF1	PEM-Mel	1	MelVac, MelVac-CTRL and PEM-Mel	296.0649351	296.0649351	2.471386974
MAGC2	13	Q9UBF1	PEM-Mel	2	MelVac, MelVac-CTRL and PEM-Mel	341.5649351	341.5649351	2.53347328
MAGC2	13	Q9UBF1	PEM-Mel	3	MelVac, MelVac-CTRL and PEM-Mel	299.9090909	299.9090909	2.47698963
MAGC2	13	Q9UBF1	PEM-Mel	4	MelVac, MelVac-CTRL and PEM-Mel	293.8181818	293.8181818	2.468078667
MAGC2	13	Q9UBF1	PEM-Mel	5	MelVac, MelVac-CTRL and PEM-Mel	274.1818182	274.1818182	2.438038652
MAGD1	14	Q9Y5V3	CTRL-Mel	1	MelVac, MelVac-CTRL and PEM-Mel	176.8148984	250	2.397940009
MAGD1	14	Q9Y5V3	CTRL-Mel	2	MelVac, MelVac-CTRL and PEM-Mel	168.1760722	250	2.397940009
MAGD1	14	Q9Y5V3	CTRL-Mel	3	MelVac, MelVac-CTRL and PEM-Mel	146.7539503	250	2.397940009
MAGD1	14	Q9Y5V3	CTRL-Mel	4	MelVac, MelVac-CTRL and PEM-Mel	194.1060948	250	2.397940009
MAGD1	14	Q9Y5V3	CTRL-Mel	5	MelVac, MelVac-CTRL and PEM-Mel	163.6817156	250	2.397940009
MAGD1	14	Q9Y5V3	CTRL-Mel	6	MelVac, MelVac-CTRL and PEM-Mel	178.4221219	250	2.397940009
MAGD1	14	Q9Y5V3	CTRL-Mel	7	MelVac, MelVac-CTRL and PEM-Mel	136.2979684	250	2.397940009
MAGD1	14	Q9Y5V3	CTRL-Mel	8	MelVac, MelVac-CTRL and PEM-Mel	171.0496614	250	2.397940009
MAGD1	14	Q9Y5V3	CTRL-Mel	9	MelVac, MelVac-CTRL and PEM-Mel	186.523702	250	2.397940009
MAGD1	14	Q9Y5V3	CTRL-Mel	10	MelVac, MelVac-CTRL and PEM-Mel	171.2641084	250	2.397940009
MAGD1	14	Q9Y5V3	CTRL-Mel	11	MelVac, MelVac-CTRL and PEM-Mel	203.4920993	250	2.397940009
MAGD1	14	Q9Y5V3	CTRL-Mel	12	MelVac, MelVac-CTRL and PEM-Mel	207.9503386	250	2.397940009
MAGD1	14	Q9Y5V3	CTRL-Mel	13	MelVac, MelVac-CTRL and PEM-Mel	191.4243792	250	2.397940009
MAGD1	14	Q9Y5V3	CTRL-Mel	14	MelVac, MelVac-CTRL and PEM-Mel	182.7088036	250	2.397940009
MAGD1	14	Q9Y5V3	CTRL-Mel	15	MelVac, MelVac-CTRL and PEM-Mel	175.0451467	250	2.397940009
MAGD1	14	Q9Y5V3	CTRL-Mel	16	MelVac, MelVac-CTRL and PEM-Mel	188.8374718	250	2.397940009
MAGD1	14	Q9Y5V3	CTRL-Mel	17	MelVac, MelVac-CTRL and PEM-Mel	166.8284424	250	2.397940009
MAGD1	14	Q9Y5V3	CTRL-Mel	18	MelVac, MelVac-CTRL and PEM-Mel	175.0654628	250	2.397940009
MAGD1	14	Q9Y5V3	CTRL-Mel	19	MelVac, MelVac-CTRL and PEM-Mel	157.4492099	250	2.397940009
MAGD1	14	Q9Y5V3	CTRL-Mel	20	MelVac, MelVac-CTRL and PEM-Mel	270.1828442	270.1828442	2.431657769
MAGD1	14	Q9Y5V3	CTRL-Mel	21	MelVac, MelVac-CTRL and PEM-Mel	164.5778781	250	2.397940009
MAGD1	14	Q9Y5V3	MelVac	1	MelVac	420.8556701	420.8556701	2.624133183
MAGD1	14	Q9Y5V3	MelVac	2	MelVac	479.9123711	479.9123711	2.681161945
MAGD1	14	Q9Y5V3	MelVac	3	MelVac	348.4226804	348.4226804	2.542106417
MAGD1	14	Q9Y5V3	MelVac	4	MelVac	352.5515464	352.5515464	2.547222624
MAGD1	14	Q9Y5V3	MelVac	5	MelVac	905.128866	905.128866	2.956710415
MAGD1	14	Q9Y5V3	MelVac	6	MelVac	326.9690722	326.9690722	2.514506675
MAGD1	14	Q9Y5V3	MelVac-CTRL	1	MelVac	168.2061856	250	2.397940009
MAGD1	14	Q9Y5V3	MelVac-CTRL	2	MelVac	224.5360825	250	2.397940009
MAGD1	14	Q9Y5V3	MelVac-CTRL	3	MelVac	234.9742268	250	2.397940009
MAGD1	14	Q9Y5V3	MelVac-CTRL	4	MelVac	216.9175258	250	2.397940009
MAGD1	14	Q9Y5V3	MelVac-CTRL	5	MelVac	232.4123711	250	2.397940009
MAGD1	14	Q9Y5V3	MelVac-CTRL	6	MelVac	223.5927835	250	2.397940009
MAGD1	14	Q9Y5V3	NSCLC	1	MelVac	336.6082474	336.6082474	2.527124753
MAGD1	14	Q9Y5V3	NSCLC	2	MelVac	231.7628866	250	2.397940009
MAGD1	14	Q9Y5V3	NSCLC	3	MelVac	250.8814433	250.8814433	2.399468539
MAGD1	14	Q9Y5V3	NSCLC	4	MelVac	269.0257732	269.0257732	2.429793888
MAGD1	14	Q9Y5V3	NSCLC	5	MelVac	273.6958763	273.6958763	2.437268254
MAGD1	14	Q9Y5V3	NSCLC	6	MelVac	239.9793814	250	2.397940009
MAGD1	14	Q9Y5V3	NSCLC	7	MelVac	245.1597938	250	2.397940009
MAGD1	14	Q9Y5V3	NSCLC	8	MelVac	213.3298969	250	2.397940009
MAGD1	14	Q9Y5V3	NSCLC	9	MelVac	252.9896907	252.9896907	2.403102824
MAGD1	14	Q9Y5V3	NSCLC	10	MelVac	241.0927835	250	2.397940009
MAGD1	14	Q9Y5V3	NSCLC	11	MelVac	231.5979381	250	2.397940009
MAGD1	14	Q9Y5V3	NSCLC	12	MelVac	250.8762887	250.8762887	2.399459616
MAGD1	14	Q9Y5V3	NSCLC	13	MelVac	233.7113402	250	2.397940009
MAGD1	14	Q9Y5V3	NSCLC	14	MelVac	244.3659794	250	2.397940009
MAGD1	14	Q9Y5V3	NSCLC	15	MelVac	244.8659794	250	2.397940009
MAGD1	14	Q9Y5V3	NSCLC	16	MelVac	266.3195876	266.3195876	2.42540311
MAGD1	14	Q9Y5V3	NSCLC	17	MelVac	340.5721649	340.5721649	2.53220915
MAGD1	14	Q9Y5V3	NSCLC	18	MelVac	199.0515464	250	2.397940009
MAGD1	14	Q9Y5V3	PEM-Mel	1	MelVac, MelVac-CTRL and PEM-Mel	322.4085779	322.4085779	2.508406588
MAGD1	14	Q9Y5V3	PEM-Mel	2	MelVac, MelVac-CTRL and PEM-Mel	248.8306998	250	2.397940009
MAGD1	14	Q9Y5V3	PEM-Mel	3	MelVac, MelVac-CTRL and PEM-Mel	592.2076749	592.2076749	2.772474031
MAGD1	14	Q9Y5V3	PEM-Mel	4	MelVac, MelVac-CTRL and PEM-Mel	214.765237	250	2.397940009
MAGD1	14	Q9Y5V3	PEM-Mel	5	MelVac, MelVac-CTRL and PEM-Mel	454.3521445	454.3521445	2.657392582
MAGD2	15	Q9UNF1	CTRL-Mel	1	MelVac, MelVac-CTRL and PEM-Mel	205.266129	250	2.397940009
MAGD2	15	Q9UNF1	CTRL-Mel	2	MelVac, MelVac-CTRL and PEM-Mel	196.3709677	250	2.397940009
MAGD2	15	Q9UNF1	CTRL-Mel	3	MelVac, MelVac-CTRL and PEM-Mel	173.733871	250	2.397940009
MAGD2	15	Q9UNF1	CTRL-Mel	4	MelVac, MelVac-CTRL and PEM-Mel	210.9112903	250	2.397940009
MAGD2	15	Q9UNF1	CTRL-Mel	5	MelVac, MelVac-CTRL and PEM-Mel	204.2204301	250	2.397940009
MAGD2	15	Q9UNF1	CTRL-Mel	6	MelVac, MelVac-CTRL and PEM-Mel	223.188172	250	2.397940009
MAGD2	15	Q9UNF1	CTRL-Mel	7	MelVac, MelVac-CTRL and PEM-Mel	163.9650538	250	2.397940009
MAGD2	15	Q9UNF1	CTRL-Mel	8	MelVac, MelVac-CTRL and PEM-Mel	201.9919355	250	2.397940009
MAGD2	15	Q9UNF1	CTRL-Mel	9	MelVac, MelVac-CTRL and PEM-Mel	207.0672043	250	2.397940009
MAGD2	15	Q9UNF1	CTRL-Mel	10	MelVac, MelVac-CTRL and PEM-Mel	193.672043	250	2.397940009
MAGD2	15	Q9UNF1	CTRL-Mel	11	MelVac, MelVac-CTRL and PEM-Mel	228.6935484	250	2.397940009
MAGD2	15	Q9UNF1	CTRL-Mel	12	MelVac, MelVac-CTRL and PEM-Mel	243.5645161	250	2.397940009
MAGD2	15	Q9UNF1	CTRL-Mel	13	MelVac, MelVac-CTRL and PEM-Mel	207.2123656	250	2.397940009
MAGD2	15	Q9UNF1	CTRL-Mel	14	MelVac, MelVac-CTRL and PEM-Mel	199.7580645	250	2.397940009
MAGD2	15	Q9UNF1	CTRL-Mel	15	MelVac, MelVac-CTRL and PEM-Mel	206.766129	250	2.397940009
MAGD2	15	Q9UNF1	CTRL-Mel	16	MelVac, MelVac-CTRL and PEM-Mel	242.7016129	250	2.397940009
MAGD2	15	Q9UNF1	CTRL-Mel	17	MelVac, MelVac-CTRL and PEM-Mel	169.1639785	250	2.397940009
MAGD2	15	Q9UNF1	CTRL-Mel	18	MelVac, MelVac-CTRL and PEM-Mel	178.7930108	250	2.397940009
MAGD2	15	Q9UNF1	CTRL-Mel	19	MelVac, MelVac-CTRL and PEM-Mel	198.7688172	250	2.397940009
MAGD2	15	Q9UNF1	CTRL-Mel	20	MelVac, MelVac-CTRL and PEM-Mel	220.4973118	250	2.397940009
MAGD2	15	Q9UNF1	CTRL-Mel	21	MelVac, MelVac-CTRL and PEM-Mel	206.4139785	250	2.397940009
MAGD2	15	Q9UNF1	MelVac	1	MelVac	467.5744681	467.5744681	2.669850788
MAGD2	15	Q9UNF1	MelVac	2	MelVac	404.4113475	404.4113475	2.606823333
MAGD2	15	Q9UNF1	MelVac	3	MelVac	333.6382979	333.6382979	2.523275897
MAGD2	15	Q9UNF1	MelVac	4	MelVac	328.0283688	328.0283688	2.515911404
MAGD2	15	Q9UNF1	MelVac	5	MelVac	496.6453901	496.6453901	2.696046409
MAGD2	15	Q9UNF1	MelVac	6	MelVac	406.141844	406.141844	2.608677736
MAGD2	15	Q9UNF1	MelVac-CTRL	1	MelVac	194.5390071	250	2.397940009
MAGD2	15	Q9UNF1	MelVac-CTRL	2	MelVac	254.8865248	254.8865248	2.406346876
MAGD2	15	Q9UNF1	MelVac-CTRL	3	MelVac	315.0851064	315.0851064	2.498427875
MAGD2	15	Q9UNF1	MelVac-CTRL	4	MelVac	271.1843972	271.1843972	2.433264698
MAGD2	15	Q9UNF1	MelVac-CTRL	5	MelVac	282.212766	282.212766	2.450576655
MAGD2	15	Q9UNF1	MelVac-CTRL	6	MelVac	218.2056738	250	2.397940009
MAGD2	15	Q9UNF1	NSCLC	1	MelVac	277.6241135	277.6241135	2.443457185
MAGD2	15	Q9UNF1	NSCLC	2	MelVac	262.1914894	262.1914894	2.418618591
MAGD2	15	Q9UNF1	NSCLC	3	MelVac	261.6524823	261.6524823	2.417724859
MAGD2	15	Q9UNF1	NSCLC	4	MelVac	316.4609929	316.4609929	2.500320186
MAGD2	15	Q9UNF1	NSCLC	5	MelVac	294.3404255	294.3404255	2.468849913
MAGD2	15	Q9UNF1	NSCLC	6	MelVac	257.1205674	257.1205674	2.410136818
MAGD2	15	Q9UNF1	NSCLC	7	MelVac	287.6524823	287.6524823	2.458868126
MAGD2	15	Q9UNF1	NSCLC	8	MelVac	285.2765957	285.2765957	2.455266143
MAGD2	15	Q9UNF1	NSCLC	9	MelVac	342.2836879	342.2836879	2.534386203
MAGD2	15	Q9UNF1	NSCLC	10	MelVac	284.8510638	284.8510638	2.454617846
MAGD2	15	Q9UNF1	NSCLC	11	MelVac	275.0283688	275.0283688	2.439377493
MAGD2	15	Q9UNF1	NSCLC	12	MelVac	274.5177305	274.5177305	2.4385704
MAGD2	15	Q9UNF1	NSCLC	13	MelVac	308.0283688	308.0283688	2.488590716
MAGD2	15	Q9UNF1	NSCLC	14	MelVac	229.7304965	250	2.397940009
MAGD2	15	Q9UNF1	NSCLC	15	MelVac	240.3900709	250	2.397940009
MAGD2	15	Q9UNF1	NSCLC	16	MelVac	258.4822695	258.4822695	2.412430758
MAGD2	15	Q9UNF1	NSCLC	17	MelVac	359.1205674	359.1205674	2.555240279
MAGD2	15	Q9UNF1	NSCLC	18	MelVac	228.7375887	250	2.397940009
MAGD2	15	Q9UNF1	PEM-Mel	1	MelVac, MelVac-CTRL and PEM-Mel	338.9193548	338.9193548	2.530096371
MAGD2	15	Q9UNF1	PEM-Mel	2	MelVac, MelVac-CTRL and PEM-Mel	279.0107527	279.0107527	2.445620941
MAGD2	15	Q9UNF1	PEM-Mel	3	MelVac, MelVac-CTRL and PEM-Mel	227.0564516	250	2.397940009
MAGD2	15	Q9UNF1	PEM-Mel	4	MelVac, MelVac-CTRL and PEM-Mel	364.0591398	364.0591398	2.561171939
MAGD2	15	Q9UNF1	PEM-Mel	5	MelVac, MelVac-CTRL and PEM-Mel	736.077957	736.077957	2.866923812
MAGD4	16	Q96JG8	CTRL-Mel	1	MelVac, MelVac-CTRL and PEM-Mel	199.2700893	250	2.397940009
MAGD4	16	Q96JG8	CTRL-Mel	2	MelVac, MelVac-CTRL and PEM-Mel	182.8995536	250	2.397940009
MAGD4	16	Q96JG8	CTRL-Mel	3	MelVac, MelVac-CTRL and PEM-Mel	177.09375	250	2.397940009
MAGD4	16	Q96JG8	CTRL-Mel	4	MelVac, MelVac-CTRL and PEM-Mel	213.8058036	250	2.397940009
MAGD4	16	Q96JG8	CTRL-Mel	5	MelVac, MelVac-CTRL and PEM-Mel	182.4263393	250	2.397940009
MAGD4	16	Q96JG8	CTRL-Mel	6	MelVac, MelVac-CTRL and PEM-Mel	205.203125	250	2.397940009
MAGD4	16	Q96JG8	CTRL-Mel	7	MelVac, MelVac-CTRL and PEM-Mel	172.3660714	250	2.397940009
MAGD4	16	Q96JG8	CTRL-Mel	8	MelVac, MelVac-CTRL and PEM-Mel	183.7633929	250	2.397940009
MAGD4	16	Q96JG8	CTRL-Mel	9	MelVac, MelVac-CTRL and PEM-Mel	212.8638393	250	2.397940009
MAGD4	16	Q96JG8	CTRL-Mel	10	MelVac, MelVac-CTRL and PEM-Mel	176.7544643	250	2.397940009
MAGD4	16	Q96JG8	CTRL-Mel	11	MelVac, MelVac-CTRL and PEM-Mel	213.5513393	250	2.397940009
MAGD4	16	Q96JG8	CTRL-Mel	12	MelVac, MelVac-CTRL and PEM-Mel	214.8660714	250	2.397940009
MAGD4	16	Q96JG8	CTRL-Mel	13	MelVac, MelVac-CTRL and PEM-Mel	194.8549107	250	2.397940009
MAGD4	16	Q96JG8	CTRL-Mel	14	MelVac, MelVac-CTRL and PEM-Mel	196.5602679	250	2.397940009
MAGD4	16	Q96JG8	CTRL-Mel	15	MelVac, MelVac-CTRL and PEM-Mel	207.5513393	250	2.397940009
MAGD4	16	Q96JG8	CTRL-Mel	16	MelVac, MelVac-CTRL and PEM-Mel	215.8727679	250	2.397940009
MAGD4	16	Q96JG8	CTRL-Mel	17	MelVac, MelVac-CTRL and PEM-Mel	157.6183036	250	2.397940009
MAGD4	16	Q96JG8	CTRL-Mel	18	MelVac, MelVac-CTRL and PEM-Mel	173.7566964	250	2.397940009
MAGD4	16	Q96JG8	CTRL-Mel	19	MelVac, MelVac-CTRL and PEM-Mel	179.0848214	250	2.397940009
MAGD4	16	Q96JG8	CTRL-Mel	20	MelVac, MelVac-CTRL and PEM-Mel	201.7991071	250	2.397940009
MAGD4	16	Q96JG8	CTRL-Mel	21	MelVac, MelVac-CTRL and PEM-Mel	204.3928571	250	2.397940009
MAGD4	16	Q96JG8	MelVac	1	MelVac	359.4293478	359.4293478	2.555613535
MAGD4	16	Q96JG8	MelVac	2	MelVac	407.8586957	407.8586957	2.610509726
MAGD4	16	Q96JG8	MelVac	3	MelVac	344.6467391	344.6467391	2.537374174
MAGD4	16	Q96JG8	MelVac	4	MelVac	354.3641304	354.3641304	2.549449755
MAGD4	16	Q96JG8	MelVac	5	MelVac	1019.967391	1019.967391	3.008586287
MAGD4	16	Q96JG8	MelVac	6	MelVac	322.8152174	322.8152174	2.508953999
MAGD4	16	Q96JG8	MelVac-CTRL	1	MelVac	204.076087	250	2.397940009
MAGD4	16	Q96JG8	MelVac-CTRL	2	MelVac	203.2663043	250	2.397940009
MAGD4	16	Q96JG8	MelVac-CTRL	3	MelVac	238.4130435	250	2.397940009
MAGD4	16	Q96JG8	MelVac-CTRL	4	MelVac	239.0652174	250	2.397940009
MAGD4	16	Q96JG8	MelVac-CTRL	5	MelVac	258.9076087	258.9076087	2.413144814
MAGD4	16	Q96JG8	MelVac-CTRL	6	MelVac	225.9130435	250	2.397940009
MAGD4	16	Q96JG8	NSCLC	1	MelVac	341.4619565	341.4619565	2.533342324
MAGD4	16	Q96JG8	NSCLC	2	MelVac	289.4293478	289.4293478	2.461542566
MAGD4	16	Q96JG8	NSCLC	3	MelVac	281.1793478	281.1793478	2.448983419
MAGD4	16	Q96JG8	NSCLC	4	MelVac	298.2173913	298.2173913	2.474532967
MAGD4	16	Q96JG8	NSCLC	5	MelVac	266.0815217	266.0815217	2.425014716
MAGD4	16	Q96JG8	NSCLC	6	MelVac	297.8858696	297.8858696	2.474049903
MAGD4	16	Q96JG8	NSCLC	7	MelVac	248.298913	250	2.397940009
MAGD4	16	Q96JG8	NSCLC	8	MelVac	245.7173913	250	2.397940009
MAGD4	16	Q96JG8	NSCLC	9	MelVac	270.6086957	270.6086957	2.432341748
MAGD4	16	Q96JG8	NSCLC	10	MelVac	256.4456522	256.4456522	2.40899534
MAGD4	16	Q96JG8	NSCLC	11	MelVac	274.076087	274.076087	2.437871145
MAGD4	16	Q96JG8	NSCLC	12	MelVac	241.6684783	250	2.397940009
MAGD4	16	Q96JG8	NSCLC	13	MelVac	249.8532609	250	2.397940009
MAGD4	16	Q96JG8	NSCLC	14	MelVac	244.1032609	250	2.397940009
MAGD4	16	Q96JG8	NSCLC	15	MelVac	246.0434783	250	2.397940009
MAGD4	16	Q96JG8	NSCLC	16	MelVac	282.4456522	282.4456522	2.450934894
MAGD4	16	Q96JG8	NSCLC	17	MelVac	245.6847826	250	2.397940009
MAGD4	16	Q96JG8	NSCLC	18	MelVac	253.9021739	253.9021739	2.404666419
MAGD4	16	Q96JG8	PEM-Mel	1	MelVac, MelVac-CTRL and PEM-Mel	274.5223214	274.5223214	2.438577663
MAGD4	16	Q96JG8	PEM-Mel	2	MelVac, MelVac-CTRL and PEM-Mel	285.9977679	285.9977679	2.456362644
MAGD4	16	Q96JG8	PEM-Mel	3	MelVac, MelVac-CTRL and PEM-Mel	226.0602679	250	2.397940009
MAGD4	16	Q96JG8	PEM-Mel	4	MelVac, MelVac-CTRL and PEM-Mel	1121.5	1121.5	3.049799278
MAGD4	16	Q96JG8	PEM-Mel	5	MelVac, MelVac-CTRL and PEM-Mel	349.1919643	349.1919643	2.543064241
MAGE1	17	Q9HCI5	CTRL-Mel	1	MelVac, MelVac-CTRL and PEM-Mel	329.8227684	329.8227684	2.518280633
MAGE1	17	Q9HCI5	CTRL-Mel	2	MelVac, MelVac-CTRL and PEM-Mel	238.9870634	250	2.397940009
MAGE1	17	Q9HCI5	CTRL-Mel	3	MelVac, MelVac-CTRL and PEM-Mel	212.6843467	250	2.397940009
MAGE1	17	Q9HCI5	CTRL-Mel	4	MelVac, MelVac-CTRL and PEM-Mel	271.9508409	271.9508409	2.434490406
MAGE1	17	Q9HCI5	CTRL-Mel	5	MelVac, MelVac-CTRL and PEM-Mel	247.1979301	250	2.397940009
MAGE1	17	Q9HCI5	CTRL-Mel	6	MelVac, MelVac-CTRL and PEM-Mel	270.1914618	270.1914618	2.431671621
MAGE1	17	Q9HCI5	CTRL-Mel	7	MelVac, MelVac-CTRL and PEM-Mel	196.5937904	250	2.397940009
MAGE1	17	Q9HCI5	CTRL-Mel	8	MelVac, MelVac-CTRL and PEM-Mel	259.4307891	259.4307891	2.414021517
MAGE1	17	Q9HCI5	CTRL-Mel	9	MelVac, MelVac-CTRL and PEM-Mel	276.4269082	276.4269082	2.441580316
MAGE1	17	Q9HCI5	CTRL-Mel	10	MelVac, MelVac-CTRL and PEM-Mel	246.9805951	250	2.397940009
MAGE1	17	Q9HCI5	CTRL-Mel	11	MelVac, MelVac-CTRL and PEM-Mel	284.3195343	284.3195343	2.453806699
MAGE1	17	Q9HCI5	CTRL-Mel	12	MelVac, MelVac-CTRL and PEM-Mel	273.9611902	273.9611902	2.437689044
MAGE1	17	Q9HCI5	CTRL-Mel	13	MelVac, MelVac-CTRL and PEM-Mel	259.0633894	259.0633894	2.413406043
MAGE1	17	Q9HCI5	CTRL-Mel	14	MelVac, MelVac-CTRL and PEM-Mel	268.2432083	268.2432083	2.428528735
MAGE1	17	Q9HCI5	CTRL-Mel	15	MelVac, MelVac-CTRL and PEM-Mel	297.2781371	297.2781371	2.473162971
MAGE1	17	Q9HCI5	CTRL-Mel	16	MelVac, MelVac-CTRL and PEM-Mel	270.9366106	270.9366106	2.432867694
MAGE1	17	Q9HCI5	CTRL-Mel	17	MelVac, MelVac-CTRL and PEM-Mel	225.8266494	250	2.397940009
MAGE1	17	Q9HCI5	CTRL-Mel	18	MelVac, MelVac-CTRL and PEM-Mel	234.5601552	250	2.397940009
MAGE1	17	Q9HCI5	CTRL-Mel	19	MelVac, MelVac-CTRL and PEM-Mel	242.626132	250	2.397940009
MAGE1	17	Q9HCI5	CTRL-Mel	20	MelVac, MelVac-CTRL and PEM-Mel	277.1875809	277.1875809	2.442773768
MAGE1	17	Q9HCI5	CTRL-Mel	21	MelVac, MelVac-CTRL and PEM-Mel	265.0051746	265.0051746	2.423254354
MAGE1	17	Q9HCI5	MelVac	1	MelVac	361.6104294	361.6104294	2.558240948
MAGE1	17	Q9HCI5	MelVac	2	MelVac	525.7668712	525.7668712	2.720793218
MAGE1	17	Q9HCI5	MelVac	3	MelVac	394.3220859	394.3220859	2.595851102
MAGE1	17	Q9HCI5	MelVac	4	MelVac	494.5705521	494.5705521	2.694228254
MAGE1	17	Q9HCI5	MelVac	5	MelVac	497.6779141	497.6779141	2.696948368
MAGE1	17	Q9HCI5	MelVac	6	MelVac	377.9662577	377.9662577	2.577453031
MAGE1	17	Q9HCI5	MelVac-CTRL	1	MelVac	260.7883436	260.7883436	2.416288176
MAGE1	17	Q9HCI5	MelVac-CTRL	2	MelVac	285.5766871	285.5766871	2.455722751
MAGE1	17	Q9HCI5	MelVac-CTRL	3	MelVac	252.9723926	252.9723926	2.403073128
MAGE1	17	Q9HCI5	MelVac-CTRL	4	MelVac	289.2208589	289.2208589	2.461229612
MAGE1	17	Q9HCI5	MelVac-CTRL	5	MelVac	261.3435583	261.3435583	2.4172118
MAGE1	17	Q9HCI5	MelVac-CTRL	6	MelVac	264.8251534	264.8251534	2.422959232
MAGE1	17	Q9HCI5	NSCLC	1	MelVac	486.0920245	486.0920245	2.686718496
MAGE1	17	Q9HCI5	NSCLC	2	MelVac	295.601227	295.601227	2.470706232
MAGE1	17	Q9HCI5	NSCLC	3	MelVac	327.4447853	327.4447853	2.515138078
MAGE1	17	Q9HCI5	NSCLC	4	MelVac	339.7791411	339.7791411	2.531196714
MAGE1	17	Q9HCI5	NSCLC	5	MelVac	301.5705521	301.5705521	2.479388931
MAGE1	17	Q9HCI5	NSCLC	6	MelVac	347.5736196	347.5736196	2.541046807
MAGE1	17	Q9HCI5	NSCLC	7	MelVac	319.1257669	319.1257669	2.503961871
MAGE1	17	Q9HCI5	NSCLC	8	MelVac	293.3159509	293.3159509	2.467335681
MAGE1	17	Q9HCI5	NSCLC	9	MelVac	351.9877301	351.9877301	2.546527525
MAGE1	17	Q9HCI5	NSCLC	10	MelVac	317.3067485	317.3067485	2.501479309
MAGE1	17	Q9HCI5	NSCLC	11	MelVac	303.4539877	303.4539877	2.482092849
MAGE1	17	Q9HCI5	NSCLC	12	MelVac	349.6257669	349.6257669	2.543603432
MAGE1	17	Q9HCI5	NSCLC	13	MelVac	334.9079755	334.9079755	2.52492549
MAGE1	17	Q9HCI5	NSCLC	14	MelVac	284.1595092	284.1595092	2.453562194
MAGE1	17	Q9HCI5	NSCLC	15	MelVac	345.3650307	345.3650307	2.538278362
MAGE1	17	Q9HCI5	NSCLC	16	MelVac	340.1503067	340.1503067	2.531670867
MAGE1	17	Q9HCI5	NSCLC	17	MelVac	307.3067485	307.3067485	2.487572097
MAGE1	17	Q9HCI5	NSCLC	18	MelVac	292.1840491	292.1840491	2.465656503
MAGE1	17	Q9HCI5	PEM-Mel	1	MelVac, MelVac-CTRL and PEM-Mel	285.7412678	285.7412678	2.455972967
MAGE1	17	Q9HCI5	PEM-Mel	2	MelVac, MelVac-CTRL and PEM-Mel	497.156533	497.156533	2.696493151
MAGE1	17	Q9HCI5	PEM-Mel	3	MelVac, MelVac-CTRL and PEM-Mel	287.912031	287.912031	2.459259813
MAGE1	17	Q9HCI5	PEM-Mel	4	MelVac, MelVac-CTRL and PEM-Mel	297.6597671	297.6597671	2.473720138
MAGE1	17	Q9HCI5	PEM-Mel	5	MelVac, MelVac-CTRL and PEM-Mel	443.1293661	443.1293661	2.646530532
MAGF1	18	Q9HAY2	CTRL-Mel	1	MelVac, MelVac-CTRL and PEM-Mel	147.0327869	250	2.397940009
MAGF1	18	Q9HAY2	CTRL-Mel	2	MelVac, MelVac-CTRL and PEM-Mel	142.4754098	250	2.397940009
MAGF1	18	Q9HAY2	CTRL-Mel	3	MelVac, MelVac-CTRL and PEM-Mel	136.295082	250	2.397940009
MAGF1	18	Q9HAY2	CTRL-Mel	4	MelVac, MelVac-CTRL and PEM-Mel	152.8934426	250	2.397940009
MAGF1	18	Q9HAY2	CTRL-Mel	5	MelVac, MelVac-CTRL and PEM-Mel	138.5655738	250	2.397940009
MAGF1	18	Q9HAY2	CTRL-Mel	6	MelVac, MelVac-CTRL and PEM-Mel	166.8196721	250	2.397940009
MAGF1	18	Q9HAY2	CTRL-Mel	7	MelVac, MelVac-CTRL and PEM-Mel	115.2131148	250	2.397940009
MAGF1	18	Q9HAY2	CTRL-Mel	8	MelVac, MelVac-CTRL and PEM-Mel	133.2213115	250	2.397940009
MAGF1	18	Q9HAY2	CTRL-Mel	9	MelVac, MelVac-CTRL and PEM-Mel	145.147541	250	2.397940009
MAGF1	18	Q9HAY2	CTRL-Mel	10	MelVac, MelVac-CTRL and PEM-Mel	123.5409836	250	2.397940009
MAGF1	18	Q9HAY2	CTRL-Mel	11	MelVac, MelVac-CTRL and PEM-Mel	205.4754098	250	2.397940009
MAGF1	18	Q9HAY2	CTRL-Mel	12	MelVac, MelVac-CTRL and PEM-Mel	172.7295082	250	2.397940009
MAGF1	18	Q9HAY2	CTRL-Mel	13	MelVac, MelVac-CTRL and PEM-Mel	180.5163934	250	2.397940009
MAGF1	18	Q9HAY2	CTRL-Mel	14	MelVac, MelVac-CTRL and PEM-Mel	152.3852459	250	2.397940009
MAGF1	18	Q9HAY2	CTRL-Mel	15	MelVac, MelVac-CTRL and PEM-Mel	142.7540984	250	2.397940009
MAGF1	18	Q9HAY2	CTRL-Mel	16	MelVac, MelVac-CTRL and PEM-Mel	150.8606557	250	2.397940009
MAGF1	18	Q9HAY2	CTRL-Mel	17	MelVac, MelVac-CTRL and PEM-Mel	123.1885246	250	2.397940009
MAGF1	18	Q9HAY2	CTRL-Mel	18	MelVac, MelVac-CTRL and PEM-Mel	120.3688525	250	2.397940009
MAGF1	18	Q9HAY2	CTRL-Mel	19	MelVac, MelVac-CTRL and PEM-Mel	151.8032787	250	2.397940009
MAGF1	18	Q9HAY2	CTRL-Mel	20	MelVac, MelVac-CTRL and PEM-Mel	149.4754098	250	2.397940009
MAGF1	18	Q9HAY2	CTRL-Mel	21	MelVac, MelVac-CTRL and PEM-Mel	153.3770492	250	2.397940009
MAGF1	18	Q9HAY2	MelVac	1	MelVac	263	263	2.419955748
MAGF1	18	Q9HAY2	MelVac	2	MelVac	421.22	421.22	2.624508984
MAGF1	18	Q9HAY2	MelVac	3	MelVac	259.4	259.4	2.413969972
MAGF1	18	Q9HAY2	MelVac	4	MelVac	260.34	260.34	2.415540901
MAGF1	18	Q9HAY2	MelVac	5	MelVac	702.28	702.28	2.8465103
MAGF1	18	Q9HAY2	MelVac	6	MelVac	286.58	286.58	2.457245878
MAGF1	18	Q9HAY2	MelVac-CTRL	1	MelVac	177.84	250	2.397940009
MAGF1	18	Q9HAY2	MelVac-CTRL	2	MelVac	139.14	250	2.397940009
MAGF1	18	Q9HAY2	MelVac-CTRL	3	MelVac	155.96	250	2.397940009
MAGF1	18	Q9HAY2	MelVac-CTRL	4	MelVac	134	250	2.397940009
MAGF1	18	Q9HAY2	MelVac-CTRL	5	MelVac	186.88	250	2.397940009
MAGF1	18	Q9HAY2	MelVac-CTRL	6	MelVac	193.54	250	2.397940009
MAGF1	18	Q9HAY2	NSCLC	1	MelVac	570.38	570.38	2.756164289
MAGF1	18	Q9HAY2	NSCLC	2	MelVac	217.64	250	2.397940009
MAGF1	18	Q9HAY2	NSCLC	3	MelVac	208.64	250	2.397940009
MAGF1	18	Q9HAY2	NSCLC	4	MelVac	278.64	278.64	2.445043461
MAGF1	18	Q9HAY2	NSCLC	5	MelVac	227.36	250	2.397940009
MAGF1	18	Q9HAY2	NSCLC	6	MelVac	195.62	250	2.397940009
MAGF1	18	Q9HAY2	NSCLC	7	MelVac	188.24	250	2.397940009
MAGF1	18	Q9HAY2	NSCLC	8	MelVac	207.38	250	2.397940009
MAGF1	18	Q9HAY2	NSCLC	9	MelVac	253.34	253.34	2.403703766
MAGF1	18	Q9HAY2	NSCLC	10	MelVac	194.6	250	2.397940009
MAGF1	18	Q9HAY2	NSCLC	11	MelVac	224.82	250	2.397940009
MAGF1	18	Q9HAY2	NSCLC	12	MelVac	208.98	250	2.397940009
MAGF1	18	Q9HAY2	NSCLC	13	MelVac	193.56	250	2.397940009
MAGF1	18	Q9HAY2	NSCLC	14	MelVac	168.66	250	2.397940009
MAGF1	18	Q9HAY2	NSCLC	15	MelVac	174.66	250	2.397940009
MAGF1	18	Q9HAY2	NSCLC	16	MelVac	143.22	250	2.397940009
MAGF1	18	Q9HAY2	NSCLC	17	MelVac	172.56	250	2.397940009
MAGF1	18	Q9HAY2	NSCLC	18	MelVac	237.46	250	2.397940009
MAGF1	18	Q9HAY2	PEM-Mel	1	MelVac, MelVac-CTRL and PEM-Mel	180.8114754	250	2.397940009
MAGF1	18	Q9HAY2	PEM-Mel	2	MelVac, MelVac-CTRL and PEM-Mel	519.1557377	519.1557377	2.715297658
MAGF1	18	Q9HAY2	PEM-Mel	3	MelVac, MelVac-CTRL and PEM-Mel	172.5163934	250	2.397940009
MAGF1	18	Q9HAY2	PEM-Mel	4	MelVac, MelVac-CTRL and PEM-Mel	460.0327869	460.0327869	2.662788785
MAGF1	18	Q9HAY2	PEM-Mel	5	MelVac, MelVac-CTRL and PEM-Mel	209.0819672	250	2.397940009
MAGH1	19	Q9H213	CTRL-Mel	1	MelVac, MelVac-CTRL and PEM-Mel	224.421875	250	2.397940009
MAGH1	19	Q9H213	CTRL-Mel	2	MelVac, MelVac-CTRL and PEM-Mel	171.9921875	250	2.397940009
MAGH1	19	Q9H213	CTRL-Mel	3	MelVac, MelVac-CTRL and PEM-Mel	140.0078125	250	2.397940009
MAGH1	19	Q9H213	CTRL-Mel	4	MelVac, MelVac-CTRL and PEM-Mel	190.1171875	250	2.397940009
MAGH1	19	Q9H213	CTRL-Mel	5	MelVac, MelVac-CTRL and PEM-Mel	167.1171875	250	2.397940009
MAGH1	19	Q9H213	CTRL-Mel	6	MelVac, MelVac-CTRL and PEM-Mel	171.5390625	250	2.397940009
MAGH1	19	Q9H213	CTRL-Mel	7	MelVac, MelVac-CTRL and PEM-Mel	134.484375	250	2.397940009
MAGH1	19	Q9H213	CTRL-Mel	8	MelVac, MelVac-CTRL and PEM-Mel	171.5546875	250	2.397940009
MAGH1	19	Q9H213	CTRL-Mel	9	MelVac, MelVac-CTRL and PEM-Mel	198.0546875	250	2.397940009
MAGH1	19	Q9H213	CTRL-Mel	10	MelVac, MelVac-CTRL and PEM-Mel	179.40625	250	2.397940009
MAGH1	19	Q9H213	CTRL-Mel	11	MelVac, MelVac-CTRL and PEM-Mel	225.7109375	250	2.397940009
MAGH1	19	Q9H213	CTRL-Mel	12	MelVac, MelVac-CTRL and PEM-Mel	196.3125	250	2.397940009
MAGH1	19	Q9H213	CTRL-Mel	13	MelVac, MelVac-CTRL and PEM-Mel	166.3515625	250	2.397940009
MAGH1	19	Q9H213	CTRL-Mel	14	MelVac, MelVac-CTRL and PEM-Mel	178.328125	250	2.397940009
MAGH1	19	Q9H213	CTRL-Mel	15	MelVac, MelVac-CTRL and PEM-Mel	180.53125	250	2.397940009
MAGH1	19	Q9H213	CTRL-Mel	16	MelVac, MelVac-CTRL and PEM-Mel	220.7578125	250	2.397940009
MAGH1	19	Q9H213	CTRL-Mel	17	MelVac, MelVac-CTRL and PEM-Mel	146.625	250	2.397940009
MAGH1	19	Q9H213	CTRL-Mel	18	MelVac, MelVac-CTRL and PEM-Mel	158.9140625	250	2.397940009
MAGH1	19	Q9H213	CTRL-Mel	19	MelVac, MelVac-CTRL and PEM-Mel	163.9296875	250	2.397940009
MAGH1	19	Q9H213	CTRL-Mel	20	MelVac, MelVac-CTRL and PEM-Mel	168.0703125	250	2.397940009
MAGH1	19	Q9H213	CTRL-Mel	21	MelVac, MelVac-CTRL and PEM-Mel	204.8671875	250	2.397940009
MAGH1	19	Q9H213	MelVac	1	MelVac	377.9142857	377.9142857	2.577393309
MAGH1	19	Q9H213	MelVac	2	MelVac	455.0857143	455.0857143	2.658093203
MAGH1	19	Q9H213	MelVac	3	MelVac	393.7142857	393.7142857	2.595181173
MAGH1	19	Q9H213	MelVac	4	MelVac	343.6571429	343.6571429	2.536125375
MAGH1	19	Q9H213	MelVac	5	MelVac	459.0285714	459.0285714	2.661839718
MAGH1	19	Q9H213	MelVac	6	MelVac	467.4	467.4	2.669688708
MAGH1	19	Q9H213	MelVac-CTRL	1	MelVac	208.9428571	250	2.397940009
MAGH1	19	Q9H213	MelVac-CTRL	2	MelVac	304.2857143	304.2857143	2.483281563
MAGH1	19	Q9H213	MelVac-CTRL	3	MelVac	195.5714286	250	2.397940009
MAGH1	19	Q9H213	MelVac-CTRL	4	MelVac	233.2	250	2.397940009
MAGH1	19	Q9H213	MelVac-CTRL	5	MelVac	204	250	2.397940009
MAGH1	19	Q9H213	MelVac-CTRL	6	MelVac	200.4	250	2.397940009
MAGH1	19	Q9H213	NSCLC	1	MelVac	290.2857143	290.2857143	2.462825664
MAGH1	19	Q9H213	NSCLC	2	MelVac	303.6857143	303.6857143	2.482424363
MAGH1	19	Q9H213	NSCLC	3	MelVac	369.5142857	369.5142857	2.567631233
MAGH1	19	Q9H213	NSCLC	4	MelVac	307.0857143	307.0857143	2.487259613
MAGH1	19	Q9H213	NSCLC	5	MelVac	213.1714286	250	2.397940009
MAGH1	19	Q9H213	NSCLC	6	MelVac	302.8	302.8	2.481155871
MAGH1	19	Q9H213	NSCLC	7	MelVac	296.0285714	296.0285714	2.471333629
MAGH1	19	Q9H213	NSCLC	8	MelVac	251.0285714	251.0285714	2.399723155
MAGH1	19	Q9H213	NSCLC	9	MelVac	225.0285714	250	2.397940009
MAGH1	19	Q9H213	NSCLC	10	MelVac	305.6285714	305.6285714	2.485193951
MAGH1	19	Q9H213	NSCLC	11	MelVac	270.4	270.4	2.432006687
MAGH1	19	Q9H213	NSCLC	12	MelVac	273.9714286	273.9714286	2.437705274
MAGH1	19	Q9H213	NSCLC	13	MelVac	304.0285714	304.0285714	2.482914399
MAGH1	19	Q9H213	NSCLC	14	MelVac	237.0571429	250	2.397940009
MAGH1	19	Q9H213	NSCLC	15	MelVac	287.3714286	287.3714286	2.458443587
MAGH1	19	Q9H213	NSCLC	16	MelVac	355.3428571	355.3428571	2.55064759
MAGH1	19	Q9H213	NSCLC	17	MelVac	226.0571429	250	2.397940009
MAGH1	19	Q9H213	NSCLC	18	MelVac	178.3428571	250	2.397940009
MAGH1	19	Q9H213	PEM-Mel	1	MelVac, MelVac-CTRL and PEM-Mel	294.0859375	294.0859375	2.468474258
MAGH1	19	Q9H213	PEM-Mel	2	MelVac, MelVac-CTRL and PEM-Mel	1261.398438	1261.398438	3.100852289
MAGH1	19	Q9H213	PEM-Mel	3	MelVac, MelVac-CTRL and PEM-Mel	199.0390625	250	2.397940009
MAGH1	19	Q9H213	PEM-Mel	4	MelVac, MelVac-CTRL and PEM-Mel	232.734375	250	2.397940009
MAGH1	19	Q9H213	PEM-Mel	5	MelVac, MelVac-CTRL and PEM-Mel	750.71875	750.71875	2.875477263
MAR_1	20	Q16655	CTRL-Mel	1	MelVac, MelVac-CTRL and PEM-Mel	174.9459459	250	2.397940009
MAR_1	20	Q16655	CTRL-Mel	2	MelVac, MelVac-CTRL and PEM-Mel	180.8918919	250	2.397940009
MAR_1	20	Q16655	CTRL-Mel	3	MelVac, MelVac-CTRL and PEM-Mel	156.1621622	250	2.397940009
MAR_1	20	Q16655	CTRL-Mel	4	MelVac, MelVac-CTRL and PEM-Mel	257.7027027	257.7027027	2.411118973
MAR_1	20	Q16655	CTRL-Mel	5	MelVac, MelVac-CTRL and PEM-Mel	167.6756757	250	2.397940009
MAR_1	20	Q16655	CTRL-Mel	6	MelVac, MelVac-CTRL and PEM-Mel	236.0810811	250	2.397940009
MAR_1	20	Q16655	CTRL-Mel	7	MelVac, MelVac-CTRL and PEM-Mel	127.1081081	250	2.397940009
MAR_1	20	Q16655	CTRL-Mel	8	MelVac, MelVac-CTRL and PEM-Mel	167.4054054	250	2.397940009
MAR_1	20	Q16655	CTRL-Mel	9	MelVac, MelVac-CTRL and PEM-Mel	172.7027027	250	2.397940009
MAR_1	20	Q16655	CTRL-Mel	10	MelVac, MelVac-CTRL and PEM-Mel	185.1891892	250	2.397940009
MAR_1	20	Q16655	CTRL-Mel	11	MelVac, MelVac-CTRL and PEM-Mel	279.7837838	279.7837838	2.446822539
MAR_1	20	Q16655	CTRL-Mel	12	MelVac, MelVac-CTRL and PEM-Mel	213.2162162	250	2.397940009
MAR_1	20	Q16655	CTRL-Mel	13	MelVac, MelVac-CTRL and PEM-Mel	241.5675676	250	2.397940009
MAR_1	20	Q16655	CTRL-Mel	14	MelVac, MelVac-CTRL and PEM-Mel	184.5135135	250	2.397940009
MAR_1	20	Q16655	CTRL-Mel	15	MelVac, MelVac-CTRL and PEM-Mel	287.5945946	287.5945946	2.458780719
MAR_1	20	Q16655	CTRL-Mel	16	MelVac, MelVac-CTRL and PEM-Mel	214.4324324	250	2.397940009
MAR_1	20	Q16655	CTRL-Mel	17	MelVac, MelVac-CTRL and PEM-Mel	163.8648649	250	2.397940009
MAR_1	20	Q16655	CTRL-Mel	18	MelVac, MelVac-CTRL and PEM-Mel	149.5945946	250	2.397940009
MAR_1	20	Q16655	CTRL-Mel	19	MelVac, MelVac-CTRL and PEM-Mel	165.8378378	250	2.397940009
MAR_1	20	Q16655	CTRL-Mel	20	MelVac, MelVac-CTRL and PEM-Mel	185.5405405	250	2.397940009
MAR_1	20	Q16655	CTRL-Mel	21	MelVac, MelVac-CTRL and PEM-Mel	229.8918919	250	2.397940009
MAR_1	20	Q16655	MelVac	1	MelVac	494.0526316	494.0526316	2.693773217
MAR_1	20	Q16655	MelVac	2	MelVac	525	525	2.720159303
MAR_1	20	Q16655	MelVac	3	MelVac	781.2631579	781.2631579	2.892797345
MAR_1	20	Q16655	MelVac	4	MelVac	489.8421053	489.8421053	2.690056113
MAR_1	20	Q16655	MelVac	5	MelVac	505.6842105	505.6842105	2.703879393
MAR_1	20	Q16655	MelVac	6	MelVac	311.1578947	311.1578947	2.492980824
MAR_1	20	Q16655	MelVac-CTRL	1	MelVac	204.4210526	250	2.397940009
MAR_1	20	Q16655	MelVac-CTRL	2	MelVac	251.3157895	251.3157895	2.400219775
MAR_1	20	Q16655	MelVac-CTRL	3	MelVac	210.3684211	250	2.397940009
MAR_1	20	Q16655	MelVac-CTRL	4	MelVac	304.8421053	304.8421053	2.484074952
MAR_1	20	Q16655	MelVac-CTRL	5	MelVac	270.0526316	270.0526316	2.431448414
MAR_1	20	Q16655	MelVac-CTRL	6	MelVac	254.5789474	254.5789474	2.405822486
MAR_1	20	Q16655	NSCLC	1	MelVac	4429.947368	2000	3.301029996
MAR_1	20	Q16655	NSCLC	2	MelVac	521.2631579	521.2631579	2.717057031
MAR_1	20	Q16655	NSCLC	3	MelVac	339.4736842	339.4736842	2.530806114
MAR_1	20	Q16655	NSCLC	4	MelVac	898.1578947	898.1578947	2.953352692
MAR_1	20	Q16655	NSCLC	5	MelVac	280.8947368	280.8947368	2.448543602
MAR_1	20	Q16655	NSCLC	6	MelVac	243.4210526	250	2.397940009
MAR_1	20	Q16655	NSCLC	7	MelVac	491.3684211	491.3684211	2.691407242
MAR_1	20	Q16655	NSCLC	8	MelVac	442.8421053	442.8421053	2.646248907
MAR_1	20	Q16655	NSCLC	9	MelVac	451.3684211	451.3684211	2.654531171
MAR_1	20	Q16655	NSCLC	10	MelVac	364.8947368	364.8947368	2.562167599
MAR_1	20	Q16655	NSCLC	11	MelVac	249.4736842	250	2.397940009
MAR_1	20	Q16655	NSCLC	12	MelVac	286.4736842	286.4736842	2.457084733
MAR_1	20	Q16655	NSCLC	13	MelVac	229.8421053	250	2.397940009
MAR_1	20	Q16655	NSCLC	14	MelVac	337.2105263	337.2105263	2.527901123
MAR_1	20	Q16655	NSCLC	15	MelVac	246.5789474	250	2.397940009
MAR_1	20	Q16655	NSCLC	16	MelVac	277.7368421	277.7368421	2.443633493
MAR_1	20	Q16655	NSCLC	17	MelVac	278.5263158	278.5263158	2.444866235
MAR_1	20	Q16655	NSCLC	18	MelVac	349.8421053	349.8421053	2.543872078
MAR_1	20	Q16655	PEM-Mel	1	MelVac, MelVac-CTRL and PEM-Mel	191.7567568	250	2.397940009
MAR_1	20	Q16655	PEM-Mel	2	MelVac, MelVac-CTRL and PEM-Mel	283.0810811	283.0810811	2.451910845
MAR_1	20	Q16655	PEM-Mel	3	MelVac, MelVac-CTRL and PEM-Mel	266.1351351	266.1351351	2.425102214
MAR_1	20	Q16655	PEM-Mel	4	MelVac, MelVac-CTRL and PEM-Mel	207.0810811	250	2.397940009
MAR_1	20	Q16655	PEM-Mel	5	MelVac, MelVac-CTRL and PEM-Mel	181.8918919	250	2.397940009
MIA2	21	Q96PC5	CTRL-Mel	1	MelVac, MelVac-CTRL and PEM-Mel	237.2951699	250	2.397940009
MIA2	21	Q96PC5	CTRL-Mel	2	MelVac, MelVac-CTRL and PEM-Mel	186.1914132	250	2.397940009
MIA2	21	Q96PC5	CTRL-Mel	3	MelVac, MelVac-CTRL and PEM-Mel	184.1663685	250	2.397940009
MIA2	21	Q96PC5	CTRL-Mel	4	MelVac, MelVac-CTRL and PEM-Mel	246.5563506	250	2.397940009
MIA2	21	Q96PC5	CTRL-Mel	5	MelVac, MelVac-CTRL and PEM-Mel	193.3667263	250	2.397940009
MIA2	21	Q96PC5	CTRL-Mel	6	MelVac, MelVac-CTRL and PEM-Mel	257.5778175	257.5778175	2.410908459
MIA2	21	Q96PC5	CTRL-Mel	7	MelVac, MelVac-CTRL and PEM-Mel	150.6350626	250	2.397940009
MIA2	21	Q96PC5	CTRL-Mel	8	MelVac, MelVac-CTRL and PEM-Mel	196.0733453	250	2.397940009
MIA2	21	Q96PC5	CTRL-Mel	9	MelVac, MelVac-CTRL and PEM-Mel	220.1234347	250	2.397940009
MIA2	21	Q96PC5	CTRL-Mel	10	MelVac, MelVac-CTRL and PEM-Mel	188.5849732	250	2.397940009
MIA2	21	Q96PC5	CTRL-Mel	11	MelVac, MelVac-CTRL and PEM-Mel	220.8640429	250	2.397940009
MIA2	21	Q96PC5	CTRL-Mel	12	MelVac, MelVac-CTRL and PEM-Mel	262.5831843	262.5831843	2.419266911
MIA2	21	Q96PC5	CTRL-Mel	13	MelVac, MelVac-CTRL and PEM-Mel	228.7620751	250	2.397940009
MIA2	21	Q96PC5	CTRL-Mel	14	MelVac, MelVac-CTRL and PEM-Mel	202.3864043	250	2.397940009
MIA2	21	Q96PC5	CTRL-Mel	15	MelVac, MelVac-CTRL and PEM-Mel	211.6296959	250	2.397940009
MIA2	21	Q96PC5	CTRL-Mel	16	MelVac, MelVac-CTRL and PEM-Mel	219.2486583	250	2.397940009
MIA2	21	Q96PC5	CTRL-Mel	17	MelVac, MelVac-CTRL and PEM-Mel	173.9284436	250	2.397940009
MIA2	21	Q96PC5	CTRL-Mel	18	MelVac, MelVac-CTRL and PEM-Mel	183.8980322	250	2.397940009
MIA2	21	Q96PC5	CTRL-Mel	19	MelVac, MelVac-CTRL and PEM-Mel	190.490161	250	2.397940009
MIA2	21	Q96PC5	CTRL-Mel	20	MelVac, MelVac-CTRL and PEM-Mel	227.0572451	250	2.397940009
MIA2	21	Q96PC5	CTRL-Mel	21	MelVac, MelVac-CTRL and PEM-Mel	206.4347048	250	2.397940009
MIA2	21	Q96PC5	MelVac	1	MelVac	395.9252336	395.9252336	2.597613182
MIA2	21	Q96PC5	MelVac	2	MelVac	476.7009346	476.7009346	2.678246003
MIA2	21	Q96PC5	MelVac	3	MelVac	330.4859813	330.4859813	2.519153042
MIA2	21	Q96PC5	MelVac	4	MelVac	410.4906542	410.4906542	2.613303274
MIA2	21	Q96PC5	MelVac	5	MelVac	476.9065421	476.9065421	2.67843328
MIA2	21	Q96PC5	MelVac	6	MelVac	392.4672897	392.4672897	2.593803466
MIA2	21	Q96PC5	MelVac-CTRL	1	MelVac	240.8130841	250	2.397940009
MIA2	21	Q96PC5	MelVac-CTRL	2	MelVac	227.6775701	250	2.397940009
MIA2	21	Q96PC5	MelVac-CTRL	3	MelVac	223.9813084	250	2.397940009
MIA2	21	Q96PC5	MelVac-CTRL	4	MelVac	236.6028037	250	2.397940009
MIA2	21	Q96PC5	MelVac-CTRL	5	MelVac	264.9579439	264.9579439	2.423176945
MIA2	21	Q96PC5	MelVac-CTRL	6	MelVac	232.1308411	250	2.397940009
MIA2	21	Q96PC5	NSCLC	1	MelVac	272.5934579	272.5934579	2.435515429
MIA2	21	Q96PC5	NSCLC	2	MelVac	262.6915888	262.6915888	2.419446167
MIA2	21	Q96PC5	NSCLC	3	MelVac	295.0514019	295.0514019	2.469897682
MIA2	21	Q96PC5	NSCLC	4	MelVac	230.1028037	250	2.397940009
MIA2	21	Q96PC5	NSCLC	5	MelVac	275.7429907	275.7429907	2.440504482
MIA2	21	Q96PC5	NSCLC	6	MelVac	281.1915888	281.1915888	2.449002326
MIA2	21	Q96PC5	NSCLC	7	MelVac	249.3925234	250	2.397940009
MIA2	21	Q96PC5	NSCLC	8	MelVac	262	262	2.418301291
MIA2	21	Q96PC5	NSCLC	9	MelVac	260.3971963	260.3971963	2.415636304
MIA2	21	Q96PC5	NSCLC	10	MelVac	257.1168224	257.1168224	2.410130492
MIA2	21	Q96PC5	NSCLC	11	MelVac	257.4719626	257.4719626	2.410729943
MIA2	21	Q96PC5	NSCLC	12	MelVac	367.7476636	367.7476636	2.565549922
MIA2	21	Q96PC5	NSCLC	13	MelVac	248.2429907	250	2.397940009
MIA2	21	Q96PC5	NSCLC	14	MelVac	223.5420561	250	2.397940009
MIA2	21	Q96PC5	NSCLC	15	MelVac	263.0140187	263.0140187	2.419978897
MIA2	21	Q96PC5	NSCLC	16	MelVac	233.4485981	250	2.397940009
MIA2	21	Q96PC5	NSCLC	17	MelVac	270.6495327	270.6495327	2.432407282
MIA2	21	Q96PC5	NSCLC	18	MelVac	214.5093458	250	2.397940009
MIA2	21	Q96PC5	PEM-Mel	1	MelVac, MelVac-CTRL and PEM-Mel	350.6887299	350.6887299	2.544921809
MIA2	21	Q96PC5	PEM-Mel	2	MelVac, MelVac-CTRL and PEM-Mel	446.4722719	446.4722719	2.649794492
MIA2	21	Q96PC5	PEM-Mel	3	MelVac, MelVac-CTRL and PEM-Mel	344.2969589	344.2969589	2.536933187
MIA2	21	Q96PC5	PEM-Mel	4	MelVac, MelVac-CTRL and PEM-Mel	248.4543828	250	2.397940009
MIA2	21	Q96PC5	PEM-Mel	5	MelVac, MelVac-CTRL and PEM-Mel	691.7084079	691.7084079	2.839923055
MORC2	22	Q9Y6X9	CTRL-Mel	1	MelVac, MelVac-CTRL and PEM-Mel	200.1159136	250	2.397940009
MORC2	22	Q9Y6X9	CTRL-Mel	2	MelVac, MelVac-CTRL and PEM-Mel	174.9528487	250	2.397940009
MORC2	22	Q9Y6X9	CTRL-Mel	3	MelVac, MelVac-CTRL and PEM-Mel	156.3084479	250	2.397940009
MORC2	22	Q9Y6X9	CTRL-Mel	4	MelVac, MelVac-CTRL and PEM-Mel	336.5166994	336.5166994	2.527006621
MORC2	22	Q9Y6X9	CTRL-Mel	5	MelVac, MelVac-CTRL and PEM-Mel	198.9489194	250	2.397940009
MORC2	22	Q9Y6X9	CTRL-Mel	6	MelVac, MelVac-CTRL and PEM-Mel	408.7072692	408.7072692	2.611412362
MORC2	22	Q9Y6X9	CTRL-Mel	7	MelVac, MelVac-CTRL and PEM-Mel	146.9823183	250	2.397940009
MORC2	22	Q9Y6X9	CTRL-Mel	8	MelVac, MelVac-CTRL and PEM-Mel	184.2573674	250	2.397940009
MORC2	22	Q9Y6X9	CTRL-Mel	9	MelVac, MelVac-CTRL and PEM-Mel	198.1591356	250	2.397940009
MORC2	22	Q9Y6X9	CTRL-Mel	10	MelVac, MelVac-CTRL and PEM-Mel	180.5559921	250	2.397940009
MORC2	22	Q9Y6X9	CTRL-Mel	11	MelVac, MelVac-CTRL and PEM-Mel	199.8565815	250	2.397940009
MORC2	22	Q9Y6X9	CTRL-Mel	12	MelVac, MelVac-CTRL and PEM-Mel	618.7465619	618.7465619	2.791512799
MORC2	22	Q9Y6X9	CTRL-Mel	13	MelVac, MelVac-CTRL and PEM-Mel	479.3163065	479.3163065	2.680622204
MORC2	22	Q9Y6X9	CTRL-Mel	14	MelVac, MelVac-CTRL and PEM-Mel	186.9587426	250	2.397940009
MORC2	22	Q9Y6X9	CTRL-Mel	15	MelVac, MelVac-CTRL and PEM-Mel	189.9371316	250	2.397940009
MORC2	22	Q9Y6X9	CTRL-Mel	16	MelVac, MelVac-CTRL and PEM-Mel	214.3654224	250	2.397940009
MORC2	22	Q9Y6X9	CTRL-Mel	17	MelVac, MelVac-CTRL and PEM-Mel	218.5658153	250	2.397940009
MORC2	22	Q9Y6X9	CTRL-Mel	18	MelVac, MelVac-CTRL and PEM-Mel	170.805501	250	2.397940009
MORC2	22	Q9Y6X9	CTRL-Mel	19	MelVac, MelVac-CTRL and PEM-Mel	178.3084479	250	2.397940009
MORC2	22	Q9Y6X9	CTRL-Mel	20	MelVac, MelVac-CTRL and PEM-Mel	393.2612967	393.2612967	2.594681207
MORC2	22	Q9Y6X9	CTRL-Mel	21	MelVac, MelVac-CTRL and PEM-Mel	203.9096267	250	2.397940009
MORC2	22	Q9Y6X9	MelVac	1	MelVac	356.6980198	356.6980198	2.552300698
MORC2	22	Q9Y6X9	MelVac	2	MelVac	431.9207921	431.9207921	2.635404111
MORC2	22	Q9Y6X9	MelVac	3	MelVac	358.6386139	358.6386139	2.554657047
MORC2	22	Q9Y6X9	MelVac	4	MelVac	433.2227723	433.2227723	2.636711277
MORC2	22	Q9Y6X9	MelVac	5	MelVac	494.3910891	494.3910891	2.694070634
MORC2	22	Q9Y6X9	MelVac	6	MelVac	396.6138614	396.6138614	2.598367888
MORC2	22	Q9Y6X9	MelVac-CTRL	1	MelVac	226	250	2.397940009
MORC2	22	Q9Y6X9	MelVac-CTRL	2	MelVac	210.1039604	250	2.397940009
MORC2	22	Q9Y6X9	MelVac-CTRL	3	MelVac	251.450495	251.450495	2.400452495
MORC2	22	Q9Y6X9	MelVac-CTRL	4	MelVac	245.6881188	250	2.397940009
MORC2	22	Q9Y6X9	MelVac-CTRL	5	MelVac	283.1633663	283.1633663	2.452037067
MORC2	22	Q9Y6X9	MelVac-CTRL	6	MelVac	195.9752475	250	2.397940009
MORC2	22	Q9Y6X9	NSCLC	1	MelVac	256.2029703	256.2029703	2.40858416
MORC2	22	Q9Y6X9	NSCLC	2	MelVac	271.6930693	271.6930693	2.43407856
MORC2	22	Q9Y6X9	NSCLC	3	MelVac	214.9653465	250	2.397940009
MORC2	22	Q9Y6X9	NSCLC	4	MelVac	262.2623762	262.2623762	2.418735992
MORC2	22	Q9Y6X9	NSCLC	5	MelVac	323.0544554	323.0544554	2.509275735
MORC2	22	Q9Y6X9	NSCLC	6	MelVac	256.019802	256.019802	2.408273557
MORC2	22	Q9Y6X9	NSCLC	7	MelVac	253.6089109	253.6089109	2.404164509
MORC2	22	Q9Y6X9	NSCLC	8	MelVac	245.470297	250	2.397940009
MORC2	22	Q9Y6X9	NSCLC	9	MelVac	268.1336634	268.1336634	2.428351342
MORC2	22	Q9Y6X9	NSCLC	10	MelVac	250.6237624	250.6237624	2.399022245
MORC2	22	Q9Y6X9	NSCLC	11	MelVac	253.3564356	253.3564356	2.403731941
MORC2	22	Q9Y6X9	NSCLC	12	MelVac	269.1732673	269.1732673	2.430031926
MORC2	22	Q9Y6X9	NSCLC	13	MelVac	268.990099	268.990099	2.429736295
MORC2	22	Q9Y6X9	NSCLC	14	MelVac	232.9207921	250	2.397940009
MORC2	22	Q9Y6X9	NSCLC	15	MelVac	258.019802	258.019802	2.411653038
MORC2	22	Q9Y6X9	NSCLC	16	MelVac	301.0148515	301.0148515	2.478587923
MORC2	22	Q9Y6X9	NSCLC	17	MelVac	254.450495	254.450495	2.4056033
MORC2	22	Q9Y6X9	NSCLC	18	MelVac	252.5940594	252.5940594	2.402423132
MORC2	22	Q9Y6X9	PEM-Mel	1	MelVac, MelVac-CTRL and PEM-Mel	311.5009823	311.5009823	2.493459421
MORC2	22	Q9Y6X9	PEM-Mel	2	MelVac, MelVac-CTRL and PEM-Mel	605.8742633	605.8742633	2.782382505
MORC2	22	Q9Y6X9	PEM-Mel	3	MelVac, MelVac-CTRL and PEM-Mel	235.6895874	250	2.397940009
MORC2	22	Q9Y6X9	PEM-Mel	4	MelVac, MelVac-CTRL and PEM-Mel	534.6149312	534.6149312	2.728041084
MORC2	22	Q9Y6X9	PEM-Mel	5	MelVac, MelVac-CTRL and PEM-Mel	549.9508841	549.9508841	2.740323905
MORC3	23	Q14149	CTRL-Mel	1	MelVac, MelVac-CTRL and PEM-Mel	281.0822943	281.0822943	2.44883349
MORC3	23	Q14149	CTRL-Mel	2	MelVac, MelVac-CTRL and PEM-Mel	168.5012469	250	2.397940009
MORC3	23	Q14149	CTRL-Mel	3	MelVac, MelVac-CTRL and PEM-Mel	155.7755611	250	2.397940009
MORC3	23	Q14149	CTRL-Mel	4	MelVac, MelVac-CTRL and PEM-Mel	201.0623441	250	2.397940009
MORC3	23	Q14149	CTRL-Mel	5	MelVac, MelVac-CTRL and PEM-Mel	182.755611	250	2.397940009
MORC3	23	Q14149	CTRL-Mel	6	MelVac, MelVac-CTRL and PEM-Mel	200.7605985	250	2.397940009
MORC3	23	Q14149	CTRL-Mel	7	MelVac, MelVac-CTRL and PEM-Mel	144	250	2.397940009
MORC3	23	Q14149	CTRL-Mel	8	MelVac, MelVac-CTRL and PEM-Mel	188.032419	250	2.397940009
MORC3	23	Q14149	CTRL-Mel	9	MelVac, MelVac-CTRL and PEM-Mel	205.8877805	250	2.397940009
MORC3	23	Q14149	CTRL-Mel	10	MelVac, MelVac-CTRL and PEM-Mel	189.4488778	250	2.397940009
MORC3	23	Q14149	CTRL-Mel	11	MelVac, MelVac-CTRL and PEM-Mel	214.6309227	250	2.397940009
MORC3	23	Q14149	CTRL-Mel	12	MelVac, MelVac-CTRL and PEM-Mel	227.8204489	250	2.397940009
MORC3	23	Q14149	CTRL-Mel	13	MelVac, MelVac-CTRL and PEM-Mel	197.159601	250	2.397940009
MORC3	23	Q14149	CTRL-Mel	14	MelVac, MelVac-CTRL and PEM-Mel	178.9027431	250	2.397940009
MORC3	23	Q14149	CTRL-Mel	15	MelVac, MelVac-CTRL and PEM-Mel	214.9052369	250	2.397940009
MORC3	23	Q14149	CTRL-Mel	16	MelVac, MelVac-CTRL and PEM-Mel	217.3640898	250	2.397940009
MORC3	23	Q14149	CTRL-Mel	17	MelVac, MelVac-CTRL and PEM-Mel	164.2194514	250	2.397940009
MORC3	23	Q14149	CTRL-Mel	18	MelVac, MelVac-CTRL and PEM-Mel	160.4738155	250	2.397940009
MORC3	23	Q14149	CTRL-Mel	19	MelVac, MelVac-CTRL and PEM-Mel	180.074813	250	2.397940009
MORC3	23	Q14149	CTRL-Mel	20	MelVac, MelVac-CTRL and PEM-Mel	194.5236908	250	2.397940009
MORC3	23	Q14149	CTRL-Mel	21	MelVac, MelVac-CTRL and PEM-Mel	198.9102244	250	2.397940009
MORC3	23	Q14149	MelVac	1	MelVac	380.6028369	380.6028369	2.580472021
MORC3	23	Q14149	MelVac	2	MelVac	473.858156	473.858156	2.67564836
MORC3	23	Q14149	MelVac	3	MelVac	355.0070922	355.0070922	2.550237029
MORC3	23	Q14149	MelVac	4	MelVac	357.5106383	357.5106383	2.553288969
MORC3	23	Q14149	MelVac	5	MelVac	526.3900709	526.3900709	2.721307689
MORC3	23	Q14149	MelVac	6	MelVac	350.2340426	350.2340426	2.544358357
MORC3	23	Q14149	MelVac-CTRL	1	MelVac	205.6950355	250	2.397940009
MORC3	23	Q14149	MelVac-CTRL	2	MelVac	179.4609929	250	2.397940009
MORC3	23	Q14149	MelVac-CTRL	3	MelVac	256.3333333	256.3333333	2.408805085
MORC3	23	Q14149	MelVac-CTRL	4	MelVac	249.7092199	250	2.397940009
MORC3	23	Q14149	MelVac-CTRL	5	MelVac	246.9361702	250	2.397940009
MORC3	23	Q14149	MelVac-CTRL	6	MelVac	225.0141844	250	2.397940009
MORC3	23	Q14149	NSCLC	1	MelVac	288.9219858	288.9219858	2.460780591
MORC3	23	Q14149	NSCLC	2	MelVac	248.5602837	250	2.397940009
MORC3	23	Q14149	NSCLC	3	MelVac	238.8085106	250	2.397940009
MORC3	23	Q14149	NSCLC	4	MelVac	284.1205674	284.1205674	2.453502673
MORC3	23	Q14149	NSCLC	5	MelVac	282.2056738	282.2056738	2.450565741
MORC3	23	Q14149	NSCLC	6	MelVac	244.4964539	250	2.397940009
MORC3	23	Q14149	NSCLC	7	MelVac	231.8368794	250	2.397940009
MORC3	23	Q14149	NSCLC	8	MelVac	238.5531915	250	2.397940009
MORC3	23	Q14149	NSCLC	9	MelVac	235.2340426	250	2.397940009
MORC3	23	Q14149	NSCLC	10	MelVac	254.9858156	254.9858156	2.406516022
MORC3	23	Q14149	NSCLC	11	MelVac	284.8156028	284.8156028	2.454563777
MORC3	23	Q14149	NSCLC	12	MelVac	251.4255319	251.4255319	2.400409378
MORC3	23	Q14149	NSCLC	13	MelVac	264.5886525	264.5886525	2.422571214
MORC3	23	Q14149	NSCLC	14	MelVac	274.1631206	274.1631206	2.438009035
MORC3	23	Q14149	NSCLC	15	MelVac	242.7375887	250	2.397940009
MORC3	23	Q14149	NSCLC	16	MelVac	228.0567376	250	2.397940009
MORC3	23	Q14149	NSCLC	17	MelVac	283.1134752	283.1134752	2.451960541
MORC3	23	Q14149	NSCLC	18	MelVac	215.893617	250	2.397940009
MORC3	23	Q14149	PEM-Mel	1	MelVac, MelVac-CTRL and PEM-Mel	364.9102244	364.9102244	2.562186032
MORC3	23	Q14149	PEM-Mel	2	MelVac, MelVac-CTRL and PEM-Mel	794.0274314	794.0274314	2.899835506
MORC3	23	Q14149	PEM-Mel	3	MelVac, MelVac-CTRL and PEM-Mel	202.521197	250	2.397940009
MORC3	23	Q14149	PEM-Mel	4	MelVac, MelVac-CTRL and PEM-Mel	323.9950125	323.9950125	2.510538325
MORC3	23	Q14149	PEM-Mel	5	MelVac, MelVac-CTRL and PEM-Mel	423.3665835	423.3665835	2.626716576
MORC4	24	Q8TE76	CTRL-Mel	1	MelVac, MelVac-CTRL and PEM-Mel	192.4035533	250	2.397940009
MORC4	24	Q8TE76	CTRL-Mel	2	MelVac, MelVac-CTRL and PEM-Mel	167.6192893	250	2.397940009
MORC4	24	Q8TE76	CTRL-Mel	3	MelVac, MelVac-CTRL and PEM-Mel	161.3527919	250	2.397940009
MORC4	24	Q8TE76	CTRL-Mel	4	MelVac, MelVac-CTRL and PEM-Mel	207.8375635	250	2.397940009
MORC4	24	Q8TE76	CTRL-Mel	5	MelVac, MelVac-CTRL and PEM-Mel	178.8832487	250	2.397940009
MORC4	24	Q8TE76	CTRL-Mel	6	MelVac, MelVac-CTRL and PEM-Mel	200.8096447	250	2.397940009
MORC4	24	Q8TE76	CTRL-Mel	7	MelVac, MelVac-CTRL and PEM-Mel	149.7284264	250	2.397940009
MORC4	24	Q8TE76	CTRL-Mel	8	MelVac, MelVac-CTRL and PEM-Mel	182.5406091	250	2.397940009
MORC4	24	Q8TE76	CTRL-Mel	9	MelVac, MelVac-CTRL and PEM-Mel	214.3401015	250	2.397940009
MORC4	24	Q8TE76	CTRL-Mel	10	MelVac, MelVac-CTRL and PEM-Mel	172.9467005	250	2.397940009
MORC4	24	Q8TE76	CTRL-Mel	11	MelVac, MelVac-CTRL and PEM-Mel	200.2538071	250	2.397940009
MORC4	24	Q8TE76	CTRL-Mel	12	MelVac, MelVac-CTRL and PEM-Mel	208.7664975	250	2.397940009
MORC4	24	Q8TE76	CTRL-Mel	13	MelVac, MelVac-CTRL and PEM-Mel	178.8807107	250	2.397940009
MORC4	24	Q8TE76	CTRL-Mel	14	MelVac, MelVac-CTRL and PEM-Mel	187.7994924	250	2.397940009
MORC4	24	Q8TE76	CTRL-Mel	15	MelVac, MelVac-CTRL and PEM-Mel	180.5380711	250	2.397940009
MORC4	24	Q8TE76	CTRL-Mel	16	MelVac, MelVac-CTRL and PEM-Mel	202.5812183	250	2.397940009
MORC4	24	Q8TE76	CTRL-Mel	17	MelVac, MelVac-CTRL and PEM-Mel	161.5406091	250	2.397940009
MORC4	24	Q8TE76	CTRL-Mel	18	MelVac, MelVac-CTRL and PEM-Mel	169.1040609	250	2.397940009
MORC4	24	Q8TE76	CTRL-Mel	19	MelVac, MelVac-CTRL and PEM-Mel	184.071066	250	2.397940009
MORC4	24	Q8TE76	CTRL-Mel	20	MelVac, MelVac-CTRL and PEM-Mel	187.5507614	250	2.397940009
MORC4	24	Q8TE76	CTRL-Mel	21	MelVac, MelVac-CTRL and PEM-Mel	193.8629442	250	2.397940009
MORC4	24	Q8TE76	MelVac	1	MelVac	441.7044025	441.7044025	2.645131728
MORC4	24	Q8TE76	MelVac	2	MelVac	339.8113208	339.8113208	2.531237843
MORC4	24	Q8TE76	MelVac	3	MelVac	376.1194969	376.1194969	2.575325846
MORC4	24	Q8TE76	MelVac	4	MelVac	358.9811321	358.9811321	2.555071623
MORC4	24	Q8TE76	MelVac	5	MelVac	685.5534591	685.5534591	2.836041327
MORC4	24	Q8TE76	MelVac	6	MelVac	370.3584906	370.3584906	2.568622305
MORC4	24	Q8TE76	MelVac-CTRL	1	MelVac	215.1823899	250	2.397940009
MORC4	24	Q8TE76	MelVac-CTRL	2	MelVac	234.5157233	250	2.397940009
MORC4	24	Q8TE76	MelVac-CTRL	3	MelVac	242.9056604	250	2.397940009
MORC4	24	Q8TE76	MelVac-CTRL	4	MelVac	211.918239	250	2.397940009
MORC4	24	Q8TE76	MelVac-CTRL	5	MelVac	329.5471698	329.5471698	2.517917586
MORC4	24	Q8TE76	MelVac-CTRL	6	MelVac	236.4654088	250	2.397940009
MORC4	24	Q8TE76	NSCLC	1	MelVac	244.1886792	250	2.397940009
MORC4	24	Q8TE76	NSCLC	2	MelVac	249.3459119	250	2.397940009
MORC4	24	Q8TE76	NSCLC	3	MelVac	254.8993711	254.8993711	2.406368764
MORC4	24	Q8TE76	NSCLC	4	MelVac	233.1320755	250	2.397940009
MORC4	24	Q8TE76	NSCLC	5	MelVac	203.6792453	250	2.397940009
MORC4	24	Q8TE76	NSCLC	6	MelVac	237.3836478	250	2.397940009
MORC4	24	Q8TE76	NSCLC	7	MelVac	252.7484277	252.7484277	2.402688463
MORC4	24	Q8TE76	NSCLC	8	MelVac	236.0628931	250	2.397940009
MORC4	24	Q8TE76	NSCLC	9	MelVac	272.9937107	272.9937107	2.436152642
MORC4	24	Q8TE76	NSCLC	10	MelVac	245.6037736	250	2.397940009
MORC4	24	Q8TE76	NSCLC	11	MelVac	263.1132075	263.1132075	2.420142649
MORC4	24	Q8TE76	NSCLC	12	MelVac	264.4025157	264.4025157	2.422265583
MORC4	24	Q8TE76	NSCLC	13	MelVac	244.4968553	250	2.397940009
MORC4	24	Q8TE76	NSCLC	14	MelVac	243.8679245	250	2.397940009
MORC4	24	Q8TE76	NSCLC	15	MelVac	245.3899371	250	2.397940009
MORC4	24	Q8TE76	NSCLC	16	MelVac	258	258	2.411619706
MORC4	24	Q8TE76	NSCLC	17	MelVac	224.4842767	250	2.397940009
MORC4	24	Q8TE76	NSCLC	18	MelVac	226.5597484	250	2.397940009
MORC4	24	Q8TE76	PEM-Mel	1	MelVac, MelVac-CTRL and PEM-Mel	196.1827411	250	2.397940009
MORC4	24	Q8TE76	PEM-Mel	2	MelVac, MelVac-CTRL and PEM-Mel	583.7411168	583.7411168	2.766220285
MORC4	24	Q8TE76	PEM-Mel	3	MelVac, MelVac-CTRL and PEM-Mel	205.784264	250	2.397940009
MORC4	24	Q8TE76	PEM-Mel	4	MelVac, MelVac-CTRL and PEM-Mel	328.4771574	328.4771574	2.516505174
MORC4	24	Q8TE76	PEM-Mel	5	MelVac, MelVac-CTRL and PEM-Mel	278.3756345	278.3756345	2.44463122
NSE3	25	Q96MG7	CTRL-Mel	1	MelVac, MelVac-CTRL and PEM-Mel	161.78125	250	2.397940009
NSE3	25	Q96MG7	CTRL-Mel	2	MelVac, MelVac-CTRL and PEM-Mel	142.425	250	2.397940009
NSE3	25	Q96MG7	CTRL-Mel	3	MelVac, MelVac-CTRL and PEM-Mel	119.125	250	2.397940009
NSE3	25	Q96MG7	CTRL-Mel	4	MelVac, MelVac-CTRL and PEM-Mel	176.28125	250	2.397940009
NSE3	25	Q96MG7	CTRL-Mel	5	MelVac, MelVac-CTRL and PEM-Mel	142.83125	250	2.397940009
NSE3	25	Q96MG7	CTRL-Mel	6	MelVac, MelVac-CTRL and PEM-Mel	193.61875	250	2.397940009
NSE3	25	Q96MG7	CTRL-Mel	7	MelVac, MelVac-CTRL and PEM-Mel	119.1125	250	2.397940009
NSE3	25	Q96MG7	CTRL-Mel	8	MelVac, MelVac-CTRL and PEM-Mel	133.58125	250	2.397940009
NSE3	25	Q96MG7	CTRL-Mel	9	MelVac, MelVac-CTRL and PEM-Mel	150.00625	250	2.397940009
NSE3	25	Q96MG7	CTRL-Mel	10	MelVac, MelVac-CTRL and PEM-Mel	130.8	250	2.397940009
NSE3	25	Q96MG7	CTRL-Mel	11	MelVac, MelVac-CTRL and PEM-Mel	165.65625	250	2.397940009
NSE3	25	Q96MG7	CTRL-Mel	12	MelVac, MelVac-CTRL and PEM-Mel	195.65	250	2.397940009
NSE3	25	Q96MG7	CTRL-Mel	13	MelVac, MelVac-CTRL and PEM-Mel	154.675	250	2.397940009
NSE3	25	Q96MG7	CTRL-Mel	14	MelVac, MelVac-CTRL and PEM-Mel	147.04375	250	2.397940009
NSE3	25	Q96MG7	CTRL-Mel	15	MelVac, MelVac-CTRL and PEM-Mel	176.41875	250	2.397940009
NSE3	25	Q96MG7	CTRL-Mel	16	MelVac, MelVac-CTRL and PEM-Mel	164.175	250	2.397940009
NSE3	25	Q96MG7	CTRL-Mel	17	MelVac, MelVac-CTRL and PEM-Mel	134.9125	250	2.397940009
NSE3	25	Q96MG7	CTRL-Mel	18	MelVac, MelVac-CTRL and PEM-Mel	123.725	250	2.397940009
NSE3	25	Q96MG7	CTRL-Mel	19	MelVac, MelVac-CTRL and PEM-Mel	131.7375	250	2.397940009
NSE3	25	Q96MG7	CTRL-Mel	20	MelVac, MelVac-CTRL and PEM-Mel	146.3125	250	2.397940009
NSE3	25	Q96MG7	CTRL-Mel	21	MelVac, MelVac-CTRL and PEM-Mel	137.825	250	2.397940009
NSE3	25	Q96MG7	MelVac	1	MelVac	359.9818182	359.9818182	2.556280566
NSE3	25	Q96MG7	MelVac	2	MelVac	349.9454545	349.9454545	2.544000357
NSE3	25	Q96MG7	MelVac	3	MelVac	372.5090909	372.5090909	2.571136876
NSE3	25	Q96MG7	MelVac	4	MelVac	379.8727273	379.8727273	2.579638115
NSE3	25	Q96MG7	MelVac	5	MelVac	470.8181818	470.8181818	2.672853226
NSE3	25	Q96MG7	MelVac	6	MelVac	327.0545455	327.0545455	2.514620189
NSE3	25	Q96MG7	MelVac-CTRL	1	MelVac	201.3090909	250	2.397940009
NSE3	25	Q96MG7	MelVac-CTRL	2	MelVac	173.9636364	250	2.397940009
NSE3	25	Q96MG7	MelVac-CTRL	3	MelVac	185.5454545	250	2.397940009
NSE3	25	Q96MG7	MelVac-CTRL	4	MelVac	160.5636364	250	2.397940009
NSE3	25	Q96MG7	MelVac-CTRL	5	MelVac	163.8181818	250	2.397940009
NSE3	25	Q96MG7	MelVac-CTRL	6	MelVac	178.9272727	250	2.397940009
NSE3	25	Q96MG7	NSCLC	1	MelVac	194.1454545	250	2.397940009
NSE3	25	Q96MG7	NSCLC	2	MelVac	206.5636364	250	2.397940009
NSE3	25	Q96MG7	NSCLC	3	MelVac	230.4909091	250	2.397940009
NSE3	25	Q96MG7	NSCLC	4	MelVac	216.1272727	250	2.397940009
NSE3	25	Q96MG7	NSCLC	5	MelVac	226.2727273	250	2.397940009
NSE3	25	Q96MG7	NSCLC	6	MelVac	225.2545455	250	2.397940009
NSE3	25	Q96MG7	NSCLC	7	MelVac	166.5818182	250	2.397940009
NSE3	25	Q96MG7	NSCLC	8	MelVac	207.2	250	2.397940009
NSE3	25	Q96MG7	NSCLC	9	MelVac	213.2	250	2.397940009
NSE3	25	Q96MG7	NSCLC	10	MelVac	234.2	250	2.397940009
NSE3	25	Q96MG7	NSCLC	11	MelVac	226.5454545	250	2.397940009
NSE3	25	Q96MG7	NSCLC	12	MelVac	227.3454545	250	2.397940009
NSE3	25	Q96MG7	NSCLC	13	MelVac	198.4	250	2.397940009
NSE3	25	Q96MG7	NSCLC	14	MelVac	185.6	250	2.397940009
NSE3	25	Q96MG7	NSCLC	15	MelVac	213.2545455	250	2.397940009
NSE3	25	Q96MG7	NSCLC	16	MelVac	190.8181818	250	2.397940009
NSE3	25	Q96MG7	NSCLC	17	MelVac	220.2727273	250	2.397940009
NSE3	25	Q96MG7	NSCLC	18	MelVac	174.4363636	250	2.397940009
NSE3	25	Q96MG7	PEM-Mel	1	MelVac, MelVac-CTRL and PEM-Mel	234.36875	250	2.397940009
NSE3	25	Q96MG7	PEM-Mel	2	MelVac, MelVac-CTRL and PEM-Mel	231.26875	250	2.397940009
NSE3	25	Q96MG7	PEM-Mel	3	MelVac, MelVac-CTRL and PEM-Mel	230.91875	250	2.397940009
NSE3	25	Q96MG7	PEM-Mel	4	MelVac, MelVac-CTRL and PEM-Mel	389.38125	389.38125	2.590375035
NSE3	25	Q96MG7	PEM-Mel	5	MelVac, MelVac-CTRL and PEM-Mel	2659.1875	2000	3.301029996
PMEL	26	P40967	CTRL-Mel	1	MelVac, MelVac-CTRL and PEM-Mel	229.6221662	250	2.397940009
PMEL	26	P40967	CTRL-Mel	2	MelVac, MelVac-CTRL and PEM-Mel	209.2720403	250	2.397940009
PMEL	26	P40967	CTRL-Mel	3	MelVac, MelVac-CTRL and PEM-Mel	191.0654912	250	2.397940009
PMEL	26	P40967	CTRL-Mel	4	MelVac, MelVac-CTRL and PEM-Mel	244.8690176	250	2.397940009
PMEL	26	P40967	CTRL-Mel	5	MelVac, MelVac-CTRL and PEM-Mel	216.5642317	250	2.397940009
PMEL	26	P40967	CTRL-Mel	6	MelVac, MelVac-CTRL and PEM-Mel	235.3299748	250	2.397940009
PMEL	26	P40967	CTRL-Mel	7	MelVac, MelVac-CTRL and PEM-Mel	191.929471	250	2.397940009
PMEL	26	P40967	CTRL-Mel	8	MelVac, MelVac-CTRL and PEM-Mel	221.7052897	250	2.397940009
PMEL	26	P40967	CTRL-Mel	9	MelVac, MelVac-CTRL and PEM-Mel	230.534005	250	2.397940009
PMEL	26	P40967	CTRL-Mel	10	MelVac, MelVac-CTRL and PEM-Mel	216.4483627	250	2.397940009
PMEL	26	P40967	CTRL-Mel	11	MelVac, MelVac-CTRL and PEM-Mel	254.1712846	254.1712846	2.405126484
PMEL	26	P40967	CTRL-Mel	12	MelVac, MelVac-CTRL and PEM-Mel	263.5541562	263.5541562	2.420869869
PMEL	26	P40967	CTRL-Mel	13	MelVac, MelVac-CTRL and PEM-Mel	240.1057935	250	2.397940009
PMEL	26	P40967	CTRL-Mel	14	MelVac, MelVac-CTRL and PEM-Mel	234.7808564	250	2.397940009
PMEL	26	P40967	CTRL-Mel	15	MelVac, MelVac-CTRL and PEM-Mel	286.8715365	286.8715365	2.45768746
PMEL	26	P40967	CTRL-Mel	16	MelVac, MelVac-CTRL and PEM-Mel	255.0050378	255.0050378	2.40654876
PMEL	26	P40967	CTRL-Mel	17	MelVac, MelVac-CTRL and PEM-Mel	195.8664987	250	2.397940009
PMEL	26	P40967	CTRL-Mel	18	MelVac, MelVac-CTRL and PEM-Mel	220.302267	250	2.397940009
PMEL	26	P40967	CTRL-Mel	19	MelVac, MelVac-CTRL and PEM-Mel	223.8690176	250	2.397940009
PMEL	26	P40967	CTRL-Mel	20	MelVac, MelVac-CTRL and PEM-Mel	250.0579345	250.0579345	2.39804064
PMEL	26	P40967	CTRL-Mel	21	MelVac, MelVac-CTRL and PEM-Mel	222.256927	250	2.397940009
PMEL	26	P40967	MelVac	1	MelVac	366.0926829	366.0926829	2.563591049
PMEL	26	P40967	MelVac	2	MelVac	458.604878	458.604878	2.66143867
PMEL	26	P40967	MelVac	3	MelVac	344.0731707	344.0731707	2.53665081
PMEL	26	P40967	MelVac	4	MelVac	391.1658537	391.1658537	2.592360937
PMEL	26	P40967	MelVac	5	MelVac	699.1756098	699.1756098	2.84458627
PMEL	26	P40967	MelVac	6	MelVac	384.5317073	384.5317073	2.584932156
PMEL	26	P40967	MelVac-CTRL	1	MelVac	218.6243902	250	2.397940009
PMEL	26	P40967	MelVac-CTRL	2	MelVac	236.0878049	250	2.397940009
PMEL	26	P40967	MelVac-CTRL	3	MelVac	240.8780488	250	2.397940009
PMEL	26	P40967	MelVac-CTRL	4	MelVac	217.3512195	250	2.397940009
PMEL	26	P40967	MelVac-CTRL	5	MelVac	238.3463415	250	2.397940009
PMEL	26	P40967	MelVac-CTRL	6	MelVac	211.7609756	250	2.397940009
PMEL	26	P40967	NSCLC	1	MelVac	263.4243902	263.4243902	2.420655983
PMEL	26	P40967	NSCLC	2	MelVac	274.3804878	274.3804878	2.438353224
PMEL	26	P40967	NSCLC	3	MelVac	296.8487805	296.8487805	2.472535269
PMEL	26	P40967	NSCLC	4	MelVac	284.4926829	284.4926829	2.454071101
PMEL	26	P40967	NSCLC	5	MelVac	278.9317073	278.9317073	2.445497885
PMEL	26	P40967	NSCLC	6	MelVac	274.5609756	274.5609756	2.438638809
PMEL	26	P40967	NSCLC	7	MelVac	241.6487805	250	2.397940009
PMEL	26	P40967	NSCLC	8	MelVac	282.2780488	282.2780488	2.450677107
PMEL	26	P40967	NSCLC	9	MelVac	275.3073171	275.3073171	2.439817754
PMEL	26	P40967	NSCLC	10	MelVac	283.8536585	283.8536585	2.453094496
PMEL	26	P40967	NSCLC	11	MelVac	282.2682927	282.2682927	2.450662096
PMEL	26	P40967	NSCLC	12	MelVac	296.5073171	296.5073171	2.472035415
PMEL	26	P40967	NSCLC	13	MelVac	294.9658537	294.9658537	2.469771743
PMEL	26	P40967	NSCLC	14	MelVac	244.2439024	250	2.397940009
PMEL	26	P40967	NSCLC	15	MelVac	273.6292683	273.6292683	2.437162549
PMEL	26	P40967	NSCLC	16	MelVac	318.8	318.8	2.503518313
PMEL	26	P40967	NSCLC	17	MelVac	291.2585366	291.2585366	2.464278663
PMEL	26	P40967	NSCLC	18	MelVac	258.297561	258.297561	2.412120305
PMEL	26	P40967	PEM-Mel	1	MelVac, MelVac-CTRL and PEM-Mel	290.813602	290.813602	2.463614716
PMEL	26	P40967	PEM-Mel	2	MelVac, MelVac-CTRL and PEM-Mel	308.8035264	308.8035264	2.489682251
PMEL	26	P40967	PEM-Mel	3	MelVac, MelVac-CTRL and PEM-Mel	302.6952141	302.6952141	2.481005554
PMEL	26	P40967	PEM-Mel	4	MelVac, MelVac-CTRL and PEM-Mel	277.6624685	277.6624685	2.44351718
PMEL	26	P40967	PEM-Mel	5	MelVac, MelVac-CTRL and PEM-Mel	308.440806	308.440806	2.489171829
PRA22	27	A3QJZ6	CTRL-Mel	1	MelVac, MelVac-CTRL and PEM-Mel	223.8205128	250	2.397940009
PRA22	27	A3QJZ6	CTRL-Mel	2	MelVac, MelVac-CTRL and PEM-Mel	199.0666667	250	2.397940009
PRA22	27	A3QJZ6	CTRL-Mel	3	MelVac, MelVac-CTRL and PEM-Mel	183.4512821	250	2.397940009
PRA22	27	A3QJZ6	CTRL-Mel	4	MelVac, MelVac-CTRL and PEM-Mel	210.2461538	250	2.397940009
PRA22	27	A3QJZ6	CTRL-Mel	5	MelVac, MelVac-CTRL and PEM-Mel	215.3230769	250	2.397940009
PRA22	27	A3QJZ6	CTRL-Mel	6	MelVac, MelVac-CTRL and PEM-Mel	247.4410256	250	2.397940009
PRA22	27	A3QJZ6	CTRL-Mel	7	MelVac, MelVac-CTRL and PEM-Mel	167.5641026	250	2.397940009
PRA22	27	A3QJZ6	CTRL-Mel	8	MelVac, MelVac-CTRL and PEM-Mel	220.7589744	250	2.397940009
PRA22	27	A3QJZ6	CTRL-Mel	9	MelVac, MelVac-CTRL and PEM-Mel	245.1025641	250	2.397940009
PRA22	27	A3QJZ6	CTRL-Mel	10	MelVac, MelVac-CTRL and PEM-Mel	192.9948718	250	2.397940009
PRA22	27	A3QJZ6	CTRL-Mel	11	MelVac, MelVac-CTRL and PEM-Mel	220.0666667	250	2.397940009
PRA22	27	A3QJZ6	CTRL-Mel	12	MelVac, MelVac-CTRL and PEM-Mel	217.2923077	250	2.397940009
PRA22	27	A3QJZ6	CTRL-Mel	13	MelVac, MelVac-CTRL and PEM-Mel	209.0205128	250	2.397940009
PRA22	27	A3QJZ6	CTRL-Mel	14	MelVac, MelVac-CTRL and PEM-Mel	212.1538462	250	2.397940009
PRA22	27	A3QJZ6	CTRL-Mel	15	MelVac, MelVac-CTRL and PEM-Mel	220.8410256	250	2.397940009
PRA22	27	A3QJZ6	CTRL-Mel	16	MelVac, MelVac-CTRL and PEM-Mel	237.0102564	250	2.397940009
PRA22	27	A3QJZ6	CTRL-Mel	17	MelVac, MelVac-CTRL and PEM-Mel	190.7538462	250	2.397940009
PRA22	27	A3QJZ6	CTRL-Mel	18	MelVac, MelVac-CTRL and PEM-Mel	191.4102564	250	2.397940009
PRA22	27	A3QJZ6	CTRL-Mel	19	MelVac, MelVac-CTRL and PEM-Mel	207.0153846	250	2.397940009
PRA22	27	A3QJZ6	CTRL-Mel	20	MelVac, MelVac-CTRL and PEM-Mel	250.5333333	250.5333333	2.398865517
PRA22	27	A3QJZ6	CTRL-Mel	21	MelVac, MelVac-CTRL and PEM-Mel	238.0615385	250	2.397940009
PRA22	27	A3QJZ6	MelVac	1	MelVac	289.9120879	289.9120879	2.462266324
PRA22	27	A3QJZ6	MelVac	2	MelVac	342.7362637	342.7362637	2.534960058
PRA22	27	A3QJZ6	MelVac	3	MelVac	294.3076923	294.3076923	2.468801613
PRA22	27	A3QJZ6	MelVac	4	MelVac	382.4615385	382.4615385	2.582587768
PRA22	27	A3QJZ6	MelVac	5	MelVac	1707.395604	1707.395604	3.232334159
PRA22	27	A3QJZ6	MelVac	6	MelVac	294.3516484	294.3516484	2.468866472
PRA22	27	A3QJZ6	MelVac-CTRL	1	MelVac	137.1868132	250	2.397940009
PRA22	27	A3QJZ6	MelVac-CTRL	2	MelVac	178.7032967	250	2.397940009
PRA22	27	A3QJZ6	MelVac-CTRL	3	MelVac	229.7802198	250	2.397940009
PRA22	27	A3QJZ6	MelVac-CTRL	4	MelVac	176.4615385	250	2.397940009
PRA22	27	A3QJZ6	MelVac-CTRL	5	MelVac	241.6813187	250	2.397940009
PRA22	27	A3QJZ6	MelVac-CTRL	6	MelVac	193.7252747	250	2.397940009
PRA22	27	A3QJZ6	NSCLC	1	MelVac	228.5494505	250	2.397940009
PRA22	27	A3QJZ6	NSCLC	2	MelVac	222.6813187	250	2.397940009
PRA22	27	A3QJZ6	NSCLC	3	MelVac	205.7582418	250	2.397940009
PRA22	27	A3QJZ6	NSCLC	4	MelVac	230.9450549	250	2.397940009
PRA22	27	A3QJZ6	NSCLC	5	MelVac	241.1758242	250	2.397940009
PRA22	27	A3QJZ6	NSCLC	6	MelVac	210.956044	250	2.397940009
PRA22	27	A3QJZ6	NSCLC	7	MelVac	278.3736264	278.3736264	2.444628087
PRA22	27	A3QJZ6	NSCLC	8	MelVac	216.021978	250	2.397940009
PRA22	27	A3QJZ6	NSCLC	9	MelVac	207.5934066	250	2.397940009
PRA22	27	A3QJZ6	NSCLC	10	MelVac	212.1648352	250	2.397940009
PRA22	27	A3QJZ6	NSCLC	11	MelVac	224.6593407	250	2.397940009
PRA22	27	A3QJZ6	NSCLC	12	MelVac	321.8351648	321.8351648	2.507633495
PRA22	27	A3QJZ6	NSCLC	13	MelVac	256.6263736	256.6263736	2.409301287
PRA22	27	A3QJZ6	NSCLC	14	MelVac	293.7692308	293.7692308	2.468006306
PRA22	27	A3QJZ6	NSCLC	15	MelVac	208.8021978	250	2.397940009
PRA22	27	A3QJZ6	NSCLC	16	MelVac	272.5164835	272.5164835	2.435392776
PRA22	27	A3QJZ6	NSCLC	17	MelVac	215.4835165	250	2.397940009
PRA22	27	A3QJZ6	NSCLC	18	MelVac	211.7362637	250	2.397940009
PRA22	27	A3QJZ6	PEM-Mel	1	MelVac, MelVac-CTRL and PEM-Mel	275.5025641	275.5025641	2.440125645
PRA22	27	A3QJZ6	PEM-Mel	2	MelVac, MelVac-CTRL and PEM-Mel	421.2461538	421.2461538	2.624535949
PRA22	27	A3QJZ6	PEM-Mel	3	MelVac, MelVac-CTRL and PEM-Mel	267.2564103	267.2564103	2.426928131
PRA22	27	A3QJZ6	PEM-Mel	4	MelVac, MelVac-CTRL and PEM-Mel	275.9384615	275.9384615	2.440812239
PRA22	27	A3QJZ6	PEM-Mel	5	MelVac, MelVac-CTRL and PEM-Mel	1058.384615	1058.384615	3.024643518
PRAME	28	P78395	CTRL-Mel	1	MelVac, MelVac-CTRL and PEM-Mel	224.9561404	250	2.397940009
PRAME	28	P78395	CTRL-Mel	2	MelVac, MelVac-CTRL and PEM-Mel	202.1140351	250	2.397940009
PRAME	28	P78395	CTRL-Mel	3	MelVac, MelVac-CTRL and PEM-Mel	208.0657895	250	2.397940009
PRAME	28	P78395	CTRL-Mel	4	MelVac, MelVac-CTRL and PEM-Mel	254.8508772	254.8508772	2.406286133
PRAME	28	P78395	CTRL-Mel	5	MelVac, MelVac-CTRL and PEM-Mel	230.3947368	250	2.397940009
PRAME	28	P78395	CTRL-Mel	6	MelVac, MelVac-CTRL and PEM-Mel	274.504386	274.504386	2.438549288
PRAME	28	P78395	CTRL-Mel	7	MelVac, MelVac-CTRL and PEM-Mel	192.127193	250	2.397940009
PRAME	28	P78395	CTRL-Mel	8	MelVac, MelVac-CTRL and PEM-Mel	233.0394737	250	2.397940009
PRAME	28	P78395	CTRL-Mel	9	MelVac, MelVac-CTRL and PEM-Mel	259.5657895	259.5657895	2.414247452
PRAME	28	P78395	CTRL-Mel	10	MelVac, MelVac-CTRL and PEM-Mel	207.1929825	250	2.397940009
PRAME	28	P78395	CTRL-Mel	11	MelVac, MelVac-CTRL and PEM-Mel	235.9166667	250	2.397940009
PRAME	28	P78395	CTRL-Mel	12	MelVac, MelVac-CTRL and PEM-Mel	231.3070175	250	2.397940009
PRAME	28	P78395	CTRL-Mel	13	MelVac, MelVac-CTRL and PEM-Mel	213.2412281	250	2.397940009
PRAME	28	P78395	CTRL-Mel	14	MelVac, MelVac-CTRL and PEM-Mel	226.8333333	250	2.397940009
PRAME	28	P78395	CTRL-Mel	15	MelVac, MelVac-CTRL and PEM-Mel	237.4824561	250	2.397940009
PRAME	28	P78395	CTRL-Mel	16	MelVac, MelVac-CTRL and PEM-Mel	236.4912281	250	2.397940009
PRAME	28	P78395	CTRL-Mel	17	MelVac, MelVac-CTRL and PEM-Mel	197.7675439	250	2.397940009
PRAME	28	P78395	CTRL-Mel	18	MelVac, MelVac-CTRL and PEM-Mel	225.0263158	250	2.397940009
PRAME	28	P78395	CTRL-Mel	19	MelVac, MelVac-CTRL and PEM-Mel	227.7807018	250	2.397940009
PRAME	28	P78395	CTRL-Mel	20	MelVac, MelVac-CTRL and PEM-Mel	271.5877193	271.5877193	2.433910128
PRAME	28	P78395	CTRL-Mel	21	MelVac, MelVac-CTRL and PEM-Mel	244.7587719	250	2.397940009
PRAME	28	P78395	MelVac	1	MelVac	378.9807692	378.9807692	2.578617173
PRAME	28	P78395	MelVac	2	MelVac	463.8365385	463.8365385	2.666364957
PRAME	28	P78395	MelVac	3	MelVac	354.2980769	354.2980769	2.549368795
PRAME	28	P78395	MelVac	4	MelVac	463.8269231	463.8269231	2.666355954
PRAME	28	P78395	MelVac	5	MelVac	259.2307692	259.2307692	2.413686549
PRAME	28	P78395	MelVac	6	MelVac	349.1442308	349.1442308	2.54300487
PRAME	28	P78395	MelVac-CTRL	1	MelVac	176.4615385	250	2.397940009
PRAME	28	P78395	MelVac-CTRL	2	MelVac	225.5480769	250	2.397940009
PRAME	28	P78395	MelVac-CTRL	3	MelVac	261.2980769	261.2980769	2.417136213
PRAME	28	P78395	MelVac-CTRL	4	MelVac	208.375	250	2.397940009
PRAME	28	P78395	MelVac-CTRL	5	MelVac	224.25	250	2.397940009
PRAME	28	P78395	MelVac-CTRL	6	MelVac	248.7788462	250	2.397940009
PRAME	28	P78395	NSCLC	1	MelVac	262.4423077	262.4423077	2.419033848
PRAME	28	P78395	NSCLC	2	MelVac	280.0384615	280.0384615	2.447217683
PRAME	28	P78395	NSCLC	3	MelVac	269.0576923	269.0576923	2.429845413
PRAME	28	P78395	NSCLC	4	MelVac	281.7788462	281.7788462	2.449908386
PRAME	28	P78395	NSCLC	5	MelVac	249.8557692	250	2.397940009
PRAME	28	P78395	NSCLC	6	MelVac	280.6923077	280.6923077	2.448230511
PRAME	28	P78395	NSCLC	7	MelVac	220.2115385	250	2.397940009
PRAME	28	P78395	NSCLC	8	MelVac	282.3173077	282.3173077	2.450737504
PRAME	28	P78395	NSCLC	9	MelVac	302.875	302.875	2.481263427
PRAME	28	P78395	NSCLC	10	MelVac	273.2788462	273.2788462	2.436606015
PRAME	28	P78395	NSCLC	11	MelVac	257.1346154	257.1346154	2.410160545
PRAME	28	P78395	NSCLC	12	MelVac	312.0096154	312.0096154	2.494167978
PRAME	28	P78395	NSCLC	13	MelVac	276.6634615	276.6634615	2.441951806
PRAME	28	P78395	NSCLC	14	MelVac	253.5865385	253.5865385	2.404126195
PRAME	28	P78395	NSCLC	15	MelVac	256.8846154	256.8846154	2.409738095
PRAME	28	P78395	NSCLC	16	MelVac	328.1826923	328.1826923	2.516115674
PRAME	28	P78395	NSCLC	17	MelVac	281.8173077	281.8173077	2.449967662
PRAME	28	P78395	NSCLC	18	MelVac	274.7884615	274.7884615	2.438998493
PRAME	28	P78395	PEM-Mel	1	MelVac, MelVac-CTRL and PEM-Mel	396.6403509	396.6403509	2.598396894
PRAME	28	P78395	PEM-Mel	2	MelVac, MelVac-CTRL and PEM-Mel	256.7982456	256.7982456	2.409592052
PRAME	28	P78395	PEM-Mel	3	MelVac, MelVac-CTRL and PEM-Mel	262.495614	262.495614	2.419122051
PRAME	28	P78395	PEM-Mel	4	MelVac, MelVac-CTRL and PEM-Mel	273.3684211	273.3684211	2.436748344
PRAME	28	P78395	PEM-Mel	5	MelVac, MelVac-CTRL and PEM-Mel	663.9736842	663.9736842	2.822150867
PXDN	29	Q92626	CTRL-Mel	1	MelVac, MelVac-CTRL and PEM-Mel	206.6561514	250	2.397940009
PXDN	29	Q92626	CTRL-Mel	2	MelVac, MelVac-CTRL and PEM-Mel	183.0126183	250	2.397940009
PXDN	29	Q92626	CTRL-Mel	3	MelVac, MelVac-CTRL and PEM-Mel	172.1498423	250	2.397940009
PXDN	29	Q92626	CTRL-Mel	4	MelVac, MelVac-CTRL and PEM-Mel	231.714511	250	2.397940009
PXDN	29	Q92626	CTRL-Mel	5	MelVac, MelVac-CTRL and PEM-Mel	190.8785489	250	2.397940009
PXDN	29	Q92626	CTRL-Mel	6	MelVac, MelVac-CTRL and PEM-Mel	218.307571	250	2.397940009
PXDN	29	Q92626	CTRL-Mel	7	MelVac, MelVac-CTRL and PEM-Mel	156.1561514	250	2.397940009
PXDN	29	Q92626	CTRL-Mel	8	MelVac, MelVac-CTRL and PEM-Mel	194.3533123	250	2.397940009
PXDN	29	Q92626	CTRL-Mel	9	MelVac, MelVac-CTRL and PEM-Mel	201.5930599	250	2.397940009
PXDN	29	Q92626	CTRL-Mel	10	MelVac, MelVac-CTRL and PEM-Mel	170.9574132	250	2.397940009
PXDN	29	Q92626	CTRL-Mel	11	MelVac, MelVac-CTRL and PEM-Mel	213.0504732	250	2.397940009
PXDN	29	Q92626	CTRL-Mel	12	MelVac, MelVac-CTRL and PEM-Mel	248.714511	250	2.397940009
PXDN	29	Q92626	CTRL-Mel	13	MelVac, MelVac-CTRL and PEM-Mel	223.6403785	250	2.397940009
PXDN	29	Q92626	CTRL-Mel	14	MelVac, MelVac-CTRL and PEM-Mel	198.1656151	250	2.397940009
PXDN	29	Q92626	CTRL-Mel	15	MelVac, MelVac-CTRL and PEM-Mel	198.1498423	250	2.397940009
PXDN	29	Q92626	CTRL-Mel	16	MelVac, MelVac-CTRL and PEM-Mel	223.9936909	250	2.397940009
PXDN	29	Q92626	CTRL-Mel	17	MelVac, MelVac-CTRL and PEM-Mel	170.9589905	250	2.397940009
PXDN	29	Q92626	CTRL-Mel	18	MelVac, MelVac-CTRL and PEM-Mel	175.1529968	250	2.397940009
PXDN	29	Q92626	CTRL-Mel	19	MelVac, MelVac-CTRL and PEM-Mel	182.7886435	250	2.397940009
PXDN	29	Q92626	CTRL-Mel	20	MelVac, MelVac-CTRL and PEM-Mel	216.6388013	250	2.397940009
PXDN	29	Q92626	CTRL-Mel	21	MelVac, MelVac-CTRL and PEM-Mel	197.5488959	250	2.397940009
PXDN	29	Q92626	MelVac	1	MelVac	428.6133829	428.6133829	2.632065727
PXDN	29	Q92626	MelVac	2	MelVac	426.6096654	426.6096654	2.630030691
PXDN	29	Q92626	MelVac	3	MelVac	376.7695167	376.7695167	2.576075758
PXDN	29	Q92626	MelVac	4	MelVac	388.070632	388.070632	2.588910778
PXDN	29	Q92626	MelVac	5	MelVac	507.6171004	507.6171004	2.705536244
PXDN	29	Q92626	MelVac	6	MelVac	376.1635688	376.1635688	2.575376732
PXDN	29	Q92626	MelVac-CTRL	1	MelVac	194.8364312	250	2.397940009
PXDN	29	Q92626	MelVac-CTRL	2	MelVac	216.267658	250	2.397940009
PXDN	29	Q92626	MelVac-CTRL	3	MelVac	263.2007435	263.2007435	2.420287112
PXDN	29	Q92626	MelVac-CTRL	4	MelVac	264.9219331	264.9219331	2.423117915
PXDN	29	Q92626	MelVac-CTRL	5	MelVac	277.3011152	277.3011152	2.442951616
PXDN	29	Q92626	MelVac-CTRL	6	MelVac	235.133829	250	2.397940009
PXDN	29	Q92626	NSCLC	1	MelVac	246.267658	250	2.397940009
PXDN	29	Q92626	NSCLC	2	MelVac	269.1263941	269.1263941	2.429956292
PXDN	29	Q92626	NSCLC	3	MelVac	271.7806691	271.7806691	2.434218564
PXDN	29	Q92626	NSCLC	4	MelVac	261.936803	261.936803	2.418196523
PXDN	29	Q92626	NSCLC	5	MelVac	273.6394052	273.6394052	2.437178638
PXDN	29	Q92626	NSCLC	6	MelVac	270.7992565	270.7992565	2.432647468
PXDN	29	Q92626	NSCLC	7	MelVac	235.4795539	250	2.397940009
PXDN	29	Q92626	NSCLC	8	MelVac	259.9033457	259.9033457	2.41481187
PXDN	29	Q92626	NSCLC	9	MelVac	247.1710037	250	2.397940009
PXDN	29	Q92626	NSCLC	10	MelVac	264	264	2.421603927
PXDN	29	Q92626	NSCLC	11	MelVac	263.5836431	263.5836431	2.420918456
PXDN	29	Q92626	NSCLC	12	MelVac	275.070632	275.070632	2.439444225
PXDN	29	Q92626	NSCLC	13	MelVac	258.1486989	258.1486989	2.41186994
PXDN	29	Q92626	NSCLC	14	MelVac	238.1189591	250	2.397940009
PXDN	29	Q92626	NSCLC	15	MelVac	249.5576208	250	2.397940009
PXDN	29	Q92626	NSCLC	16	MelVac	250.8141264	250.8141264	2.399351993
PXDN	29	Q92626	NSCLC	17	MelVac	299.8884758	299.8884758	2.476959777
PXDN	29	Q92626	NSCLC	18	MelVac	307.4089219	307.4089219	2.487716468
PXDN	29	Q92626	PEM-Mel	1	MelVac, MelVac-CTRL and PEM-Mel	257.8328076	257.8328076	2.411338178
PXDN	29	Q92626	PEM-Mel	2	MelVac, MelVac-CTRL and PEM-Mel	372.8974763	372.8974763	2.571589444
PXDN	29	Q92626	PEM-Mel	3	MelVac, MelVac-CTRL and PEM-Mel	215.9716088	250	2.397940009
PXDN	29	Q92626	PEM-Mel	4	MelVac, MelVac-CTRL and PEM-Mel	332.181388	332.181388	2.521375295
PXDN	29	Q92626	PEM-Mel	5	MelVac, MelVac-CTRL and PEM-Mel	270.159306	270.159306	2.431619932
SSXT	30	Q15532	CTRL-Mel	1	MelVac, MelVac-CTRL and PEM-Mel	179.7560976	250	2.397940009
SSXT	30	Q15532	CTRL-Mel	2	MelVac, MelVac-CTRL and PEM-Mel	167.6219512	250	2.397940009
SSXT	30	Q15532	CTRL-Mel	3	MelVac, MelVac-CTRL and PEM-Mel	134.0304878	250	2.397940009
SSXT	30	Q15532	CTRL-Mel	4	MelVac, MelVac-CTRL and PEM-Mel	218.902439	250	2.397940009
SSXT	30	Q15532	CTRL-Mel	5	MelVac, MelVac-CTRL and PEM-Mel	146.3902439	250	2.397940009
SSXT	30	Q15532	CTRL-Mel	6	MelVac, MelVac-CTRL and PEM-Mel	205.2682927	250	2.397940009
SSXT	30	Q15532	CTRL-Mel	7	MelVac, MelVac-CTRL and PEM-Mel	133.0060976	250	2.397940009
SSXT	30	Q15532	CTRL-Mel	8	MelVac, MelVac-CTRL and PEM-Mel	158.2804878	250	2.397940009
SSXT	30	Q15532	CTRL-Mel	9	MelVac, MelVac-CTRL and PEM-Mel	163.6097561	250	2.397940009
SSXT	30	Q15532	CTRL-Mel	10	MelVac, MelVac-CTRL and PEM-Mel	145.5	250	2.397940009
SSXT	30	Q15532	CTRL-Mel	11	MelVac, MelVac-CTRL and PEM-Mel	173.3780488	250	2.397940009
SSXT	30	Q15532	CTRL-Mel	12	MelVac, MelVac-CTRL and PEM-Mel	223.9878049	250	2.397940009
SSXT	30	Q15532	CTRL-Mel	13	MelVac, MelVac-CTRL and PEM-Mel	198.0609756	250	2.397940009
SSXT	30	Q15532	CTRL-Mel	14	MelVac, MelVac-CTRL and PEM-Mel	170.5853659	250	2.397940009
SSXT	30	Q15532	CTRL-Mel	15	MelVac, MelVac-CTRL and PEM-Mel	194.8231707	250	2.397940009
SSXT	30	Q15532	CTRL-Mel	16	MelVac, MelVac-CTRL and PEM-Mel	170.9329268	250	2.397940009
SSXT	30	Q15532	CTRL-Mel	17	MelVac, MelVac-CTRL and PEM-Mel	137.8109756	250	2.397940009
SSXT	30	Q15532	CTRL-Mel	18	MelVac, MelVac-CTRL and PEM-Mel	151.0182927	250	2.397940009
SSXT	30	Q15532	CTRL-Mel	19	MelVac, MelVac-CTRL and PEM-Mel	149.9695122	250	2.397940009
SSXT	30	Q15532	CTRL-Mel	20	MelVac, MelVac-CTRL and PEM-Mel	188.7987805	250	2.397940009
SSXT	30	Q15532	CTRL-Mel	21	MelVac, MelVac-CTRL and PEM-Mel	164.1768293	250	2.397940009
SSXT	30	Q15532	MelVac	1	MelVac	404.8735632	404.8735632	2.60731942
SSXT	30	Q15532	MelVac	2	MelVac	379.9885057	379.9885057	2.57977046
SSXT	30	Q15532	MelVac	3	MelVac	272.2413793	272.2413793	2.434954136
SSXT	30	Q15532	MelVac	4	MelVac	307.5977011	307.5977011	2.487983085
SSXT	30	Q15532	MelVac	5	MelVac	871.0114943	871.0114943	2.940023886
SSXT	30	Q15532	MelVac	6	MelVac	285.7701149	285.7701149	2.456016809
SSXT	30	Q15532	MelVac-CTRL	1	MelVac	183.2643678	250	2.397940009
SSXT	30	Q15532	MelVac-CTRL	2	MelVac	156.2528736	250	2.397940009
SSXT	30	Q15532	MelVac-CTRL	3	MelVac	206.2643678	250	2.397940009
SSXT	30	Q15532	MelVac-CTRL	4	MelVac	191.8850575	250	2.397940009
SSXT	30	Q15532	MelVac-CTRL	5	MelVac	271.0114943	271.0114943	2.432987711
SSXT	30	Q15532	MelVac-CTRL	6	MelVac	197.4712644	250	2.397940009
SSXT	30	Q15532	NSCLC	1	MelVac	183.5057471	250	2.397940009
SSXT	30	Q15532	NSCLC	2	MelVac	233.3448276	250	2.397940009
SSXT	30	Q15532	NSCLC	3	MelVac	177.9655172	250	2.397940009
SSXT	30	Q15532	NSCLC	4	MelVac	211.0114943	250	2.397940009
SSXT	30	Q15532	NSCLC	5	MelVac	209.7356322	250	2.397940009
SSXT	30	Q15532	NSCLC	6	MelVac	203.3103448	250	2.397940009
SSXT	30	Q15532	NSCLC	7	MelVac	265.5172414	265.5172414	2.424092727
SSXT	30	Q15532	NSCLC	8	MelVac	198.4367816	250	2.397940009
SSXT	30	Q15532	NSCLC	9	MelVac	201.5517241	250	2.397940009
SSXT	30	Q15532	NSCLC	10	MelVac	196.7701149	250	2.397940009
SSXT	30	Q15532	NSCLC	11	MelVac	204.9425287	250	2.397940009
SSXT	30	Q15532	NSCLC	12	MelVac	206.091954	250	2.397940009
SSXT	30	Q15532	NSCLC	13	MelVac	200.7011494	250	2.397940009
SSXT	30	Q15532	NSCLC	14	MelVac	211.8965517	250	2.397940009
SSXT	30	Q15532	NSCLC	15	MelVac	180.6666667	250	2.397940009
SSXT	30	Q15532	NSCLC	16	MelVac	258.2413793	258.2413793	2.412025833
SSXT	30	Q15532	NSCLC	17	MelVac	206.6091954	250	2.397940009
SSXT	30	Q15532	NSCLC	18	MelVac	176.954023	250	2.397940009
SSXT	30	Q15532	PEM-Mel	1	MelVac, MelVac-CTRL and PEM-Mel	263.1158537	263.1158537	2.420147017
SSXT	30	Q15532	PEM-Mel	2	MelVac, MelVac-CTRL and PEM-Mel	231.152439	250	2.397940009
SSXT	30	Q15532	PEM-Mel	3	MelVac, MelVac-CTRL and PEM-Mel	183.945122	250	2.397940009
SSXT	30	Q15532	PEM-Mel	4	MelVac, MelVac-CTRL and PEM-Mel	644.8292683	644.8292683	2.809444742
SSXT	30	Q15532	PEM-Mel	5	MelVac, MelVac-CTRL and PEM-Mel	434.695122	434.695122	2.638184767
TGO1	31	Q5JRA6	CTRL-Mel	1	MelVac, MelVac-CTRL and PEM-Mel	196.5406977	250	2.397940009
TGO1	31	Q5JRA6	CTRL-Mel	2	MelVac, MelVac-CTRL and PEM-Mel	160.527907	250	2.397940009
TGO1	31	Q5JRA6	CTRL-Mel	3	MelVac, MelVac-CTRL and PEM-Mel	151.0662791	250	2.397940009
TGO1	31	Q5JRA6	CTRL-Mel	4	MelVac, MelVac-CTRL and PEM-Mel	205.9255814	250	2.397940009
TGO1	31	Q5JRA6	CTRL-Mel	5	MelVac, MelVac-CTRL and PEM-Mel	164.477907	250	2.397940009
TGO1	31	Q5JRA6	CTRL-Mel	6	MelVac, MelVac-CTRL and PEM-Mel	209.2918605	250	2.397940009
TGO1	31	Q5JRA6	CTRL-Mel	7	MelVac, MelVac-CTRL and PEM-Mel	133.8860465	250	2.397940009
TGO1	31	Q5JRA6	CTRL-Mel	8	MelVac, MelVac-CTRL and PEM-Mel	174.9813953	250	2.397940009
TGO1	31	Q5JRA6	CTRL-Mel	9	MelVac, MelVac-CTRL and PEM-Mel	187.1581395	250	2.397940009
TGO1	31	Q5JRA6	CTRL-Mel	10	MelVac, MelVac-CTRL and PEM-Mel	177.1313953	250	2.397940009
TGO1	31	Q5JRA6	CTRL-Mel	11	MelVac, MelVac-CTRL and PEM-Mel	202.3662791	250	2.397940009
TGO1	31	Q5JRA6	CTRL-Mel	12	MelVac, MelVac-CTRL and PEM-Mel	221.5604651	250	2.397940009
TGO1	31	Q5JRA6	CTRL-Mel	13	MelVac, MelVac-CTRL and PEM-Mel	189.4627907	250	2.397940009
TGO1	31	Q5JRA6	CTRL-Mel	14	MelVac, MelVac-CTRL and PEM-Mel	175.2976744	250	2.397940009
TGO1	31	Q5JRA6	CTRL-Mel	15	MelVac, MelVac-CTRL and PEM-Mel	190.6802326	250	2.397940009
TGO1	31	Q5JRA6	CTRL-Mel	16	MelVac, MelVac-CTRL and PEM-Mel	189.0348837	250	2.397940009
TGO1	31	Q5JRA6	CTRL-Mel	17	MelVac, MelVac-CTRL and PEM-Mel	165.1348837	250	2.397940009
TGO1	31	Q5JRA6	CTRL-Mel	18	MelVac, MelVac-CTRL and PEM-Mel	163.344186	250	2.397940009
TGO1	31	Q5JRA6	CTRL-Mel	19	MelVac, MelVac-CTRL and PEM-Mel	166.2569767	250	2.397940009
TGO1	31	Q5JRA6	CTRL-Mel	20	MelVac, MelVac-CTRL and PEM-Mel	203.9453488	250	2.397940009
TGO1	31	Q5JRA6	CTRL-Mel	21	MelVac, MelVac-CTRL and PEM-Mel	185.1174419	250	2.397940009
TGO1	31	Q5JRA6	MelVac	1	MelVac	331.479564	331.479564	2.520456759
TGO1	31	Q5JRA6	MelVac	2	MelVac	425.3024523	425.3024523	2.628697887
TGO1	31	Q5JRA6	MelVac	3	MelVac	358.7629428	358.7629428	2.554807578
TGO1	31	Q5JRA6	MelVac	4	MelVac	328.0408719	328.0408719	2.515927958
TGO1	31	Q5JRA6	MelVac	5	MelVac	470.2179837	470.2179837	2.672299235
TGO1	31	Q5JRA6	MelVac	6	MelVac	318.8256131	318.8256131	2.503553203
TGO1	31	Q5JRA6	MelVac-CTRL	1	MelVac	190.3950954	250	2.397940009
TGO1	31	Q5JRA6	MelVac-CTRL	2	MelVac	190.9373297	250	2.397940009
TGO1	31	Q5JRA6	MelVac-CTRL	3	MelVac	198.239782	250	2.397940009
TGO1	31	Q5JRA6	MelVac-CTRL	4	MelVac	186.2316076	250	2.397940009
TGO1	31	Q5JRA6	MelVac-CTRL	5	MelVac	223.0762943	250	2.397940009
TGO1	31	Q5JRA6	MelVac-CTRL	6	MelVac	193.6430518	250	2.397940009
TGO1	31	Q5JRA6	NSCLC	1	MelVac	429.0054496	429.0054496	2.632462809
TGO1	31	Q5JRA6	NSCLC	2	MelVac	256.613079	256.613079	2.409278788
TGO1	31	Q5JRA6	NSCLC	3	MelVac	223.9264305	250	2.397940009
TGO1	31	Q5JRA6	NSCLC	4	MelVac	273.5340599	273.5340599	2.437011412
TGO1	31	Q5JRA6	NSCLC	5	MelVac	226.2452316	250	2.397940009
TGO1	31	Q5JRA6	NSCLC	6	MelVac	214.7820163	250	2.397940009
TGO1	31	Q5JRA6	NSCLC	7	MelVac	211.4577657	250	2.397940009
TGO1	31	Q5JRA6	NSCLC	8	MelVac	240.9536785	250	2.397940009
TGO1	31	Q5JRA6	NSCLC	9	MelVac	246.8555858	250	2.397940009
TGO1	31	Q5JRA6	NSCLC	10	MelVac	220.027248	250	2.397940009
TGO1	31	Q5JRA6	NSCLC	11	MelVac	229.5613079	250	2.397940009
TGO1	31	Q5JRA6	NSCLC	12	MelVac	221.9891008	250	2.397940009
TGO1	31	Q5JRA6	NSCLC	13	MelVac	226.9019074	250	2.397940009
TGO1	31	Q5JRA6	NSCLC	14	MelVac	214.8337875	250	2.397940009
TGO1	31	Q5JRA6	NSCLC	15	MelVac	217.6948229	250	2.397940009
TGO1	31	Q5JRA6	NSCLC	16	MelVac	229.1825613	250	2.397940009
TGO1	31	Q5JRA6	NSCLC	17	MelVac	230.6948229	250	2.397940009
TGO1	31	Q5JRA6	NSCLC	18	MelVac	196.3242507	250	2.397940009
TGO1	31	Q5JRA6	PEM-Mel	1	MelVac, MelVac-CTRL and PEM-Mel	320.2116279	320.2116279	2.505437098
TGO1	31	Q5JRA6	PEM-Mel	2	MelVac, MelVac-CTRL and PEM-Mel	289.1686047	289.1686047	2.461151139
TGO1	31	Q5JRA6	PEM-Mel	3	MelVac, MelVac-CTRL and PEM-Mel	284.6651163	284.6651163	2.454334251
TGO1	31	Q5JRA6	PEM-Mel	4	MelVac, MelVac-CTRL and PEM-Mel	438.6825581	438.6825581	2.642150367
TGO1	31	Q5JRA6	PEM-Mel	5	MelVac, MelVac-CTRL and PEM-Mel	329.1069767	329.1069767	2.517337089
TPTE	32	P56180	CTRL-Mel	1	MelVac, MelVac-CTRL and PEM-Mel	179.0710059	250	2.397940009
TPTE	32	P56180	CTRL-Mel	2	MelVac, MelVac-CTRL and PEM-Mel	138.9940828	250	2.397940009
TPTE	32	P56180	CTRL-Mel	3	MelVac, MelVac-CTRL and PEM-Mel	129.0591716	250	2.397940009
TPTE	32	P56180	CTRL-Mel	4	MelVac, MelVac-CTRL and PEM-Mel	179.5443787	250	2.397940009
TPTE	32	P56180	CTRL-Mel	5	MelVac, MelVac-CTRL and PEM-Mel	156.2130178	250	2.397940009
TPTE	32	P56180	CTRL-Mel	6	MelVac, MelVac-CTRL and PEM-Mel	183.6627219	250	2.397940009
TPTE	32	P56180	CTRL-Mel	7	MelVac, MelVac-CTRL and PEM-Mel	132.0473373	250	2.397940009
TPTE	32	P56180	CTRL-Mel	8	MelVac, MelVac-CTRL and PEM-Mel	143.4023669	250	2.397940009
TPTE	32	P56180	CTRL-Mel	9	MelVac, MelVac-CTRL and PEM-Mel	174.5857988	250	2.397940009
TPTE	32	P56180	CTRL-Mel	10	MelVac, MelVac-CTRL and PEM-Mel	145.5798817	250	2.397940009
TPTE	32	P56180	CTRL-Mel	11	MelVac, MelVac-CTRL and PEM-Mel	158.5798817	250	2.397940009
TPTE	32	P56180	CTRL-Mel	12	MelVac, MelVac-CTRL and PEM-Mel	170.3964497	250	2.397940009
TPTE	32	P56180	CTRL-Mel	13	MelVac, MelVac-CTRL and PEM-Mel	160.9408284	250	2.397940009
TPTE	32	P56180	CTRL-Mel	14	MelVac, MelVac-CTRL and PEM-Mel	149.4852071	250	2.397940009
TPTE	32	P56180	CTRL-Mel	15	MelVac, MelVac-CTRL and PEM-Mel	153.7988166	250	2.397940009
TPTE	32	P56180	CTRL-Mel	16	MelVac, MelVac-CTRL and PEM-Mel	168.2662722	250	2.397940009
TPTE	32	P56180	CTRL-Mel	17	MelVac, MelVac-CTRL and PEM-Mel	129.7928994	250	2.397940009
TPTE	32	P56180	CTRL-Mel	18	MelVac, MelVac-CTRL and PEM-Mel	130.2189349	250	2.397940009
TPTE	32	P56180	CTRL-Mel	19	MelVac, MelVac-CTRL and PEM-Mel	139.2721893	250	2.397940009
TPTE	32	P56180	CTRL-Mel	20	MelVac, MelVac-CTRL and PEM-Mel	166.5857988	250	2.397940009
TPTE	32	P56180	CTRL-Mel	21	MelVac, MelVac-CTRL and PEM-Mel	163.1538462	250	2.397940009
TPTE	32	P56180	MelVac	1	MelVac	305.0535714	305.0535714	2.484376114
TPTE	32	P56180	MelVac	2	MelVac	360.125	360.125	2.556453271
TPTE	32	P56180	MelVac	3	MelVac	252.2321429	252.2321429	2.401800429
TPTE	32	P56180	MelVac	4	MelVac	304.4285714	304.4285714	2.48348541
TPTE	32	P56180	MelVac	5	MelVac	728.2857143	728.2857143	2.862301791
TPTE	32	P56180	MelVac	6	MelVac	363.3571429	363.3571429	2.560333702
TPTE	32	P56180	MelVac-CTRL	1	MelVac	157.3928571	250	2.397940009
TPTE	32	P56180	MelVac-CTRL	2	MelVac	137.5178571	250	2.397940009
TPTE	32	P56180	MelVac-CTRL	3	MelVac	244.1071429	250	2.397940009
TPTE	32	P56180	MelVac-CTRL	4	MelVac	241.7678571	250	2.397940009
TPTE	32	P56180	MelVac-CTRL	5	MelVac	258.9285714	258.9285714	2.413179975
TPTE	32	P56180	MelVac-CTRL	6	MelVac	167.5892857	250	2.397940009
TPTE	32	P56180	NSCLC	1	MelVac	222.125	250	2.397940009
TPTE	32	P56180	NSCLC	2	MelVac	185.5178571	250	2.397940009
TPTE	32	P56180	NSCLC	3	MelVac	272.0714286	272.0714286	2.434682937
TPTE	32	P56180	NSCLC	4	MelVac	215.5535714	250	2.397940009
TPTE	32	P56180	NSCLC	5	MelVac	245.4821429	250	2.397940009
TPTE	32	P56180	NSCLC	6	MelVac	195.3571429	250	2.397940009
TPTE	32	P56180	NSCLC	7	MelVac	271.3035714	271.3035714	2.433455511
TPTE	32	P56180	NSCLC	8	MelVac	232.375	250	2.397940009
TPTE	32	P56180	NSCLC	9	MelVac	215.4285714	250	2.397940009
TPTE	32	P56180	NSCLC	10	MelVac	201.4642857	250	2.397940009
TPTE	32	P56180	NSCLC	11	MelVac	232.1428571	250	2.397940009
TPTE	32	P56180	NSCLC	12	MelVac	220.5357143	250	2.397940009
TPTE	32	P56180	NSCLC	13	MelVac	192.4821429	250	2.397940009
TPTE	32	P56180	NSCLC	14	MelVac	179.9107143	250	2.397940009
TPTE	32	P56180	NSCLC	15	MelVac	225.5892857	250	2.397940009
TPTE	32	P56180	NSCLC	16	MelVac	255.5535714	255.5535714	2.407481955
TPTE	32	P56180	NSCLC	17	MelVac	230.7142857	250	2.397940009
TPTE	32	P56180	NSCLC	18	MelVac	161.5357143	250	2.397940009
TPTE	32	P56180	PEM-Mel	1	MelVac, MelVac-CTRL and PEM-Mel	189.9940828	250	2.397940009
TPTE	32	P56180	PEM-Mel	2	MelVac, MelVac-CTRL and PEM-Mel	440.3727811	440.3727811	2.643820468
TPTE	32	P56180	PEM-Mel	3	MelVac, MelVac-CTRL and PEM-Mel	165.2781065	250	2.397940009
TPTE	32	P56180	PEM-Mel	4	MelVac, MelVac-CTRL and PEM-Mel	554.4260355	554.4260355	2.743843616
TPTE	32	P56180	PEM-Mel	5	MelVac, MelVac-CTRL and PEM-Mel	991.7514793	991.7514793	2.996402857
E7ETG4	33	E7ETG4	CTRL-Mel	1	MelVac, MelVac-CTRL and PEM-Mel	310.5420561	310.5420561	2.492120424
E7ETG4	33	E7ETG4	CTRL-Mel	2	MelVac, MelVac-CTRL and PEM-Mel	197.4953271	250	2.397940009
E7ETG4	33	E7ETG4	CTRL-Mel	3	MelVac, MelVac-CTRL and PEM-Mel	185.7943925	250	2.397940009
E7ETG4	33	E7ETG4	CTRL-Mel	4	MelVac, MelVac-CTRL and PEM-Mel	226.2429907	250	2.397940009
E7ETG4	33	E7ETG4	CTRL-Mel	5	MelVac, MelVac-CTRL and PEM-Mel	188.635514	250	2.397940009
E7ETG4	33	E7ETG4	CTRL-Mel	6	MelVac, MelVac-CTRL and PEM-Mel	230.8691589	250	2.397940009
E7ETG4	33	E7ETG4	CTRL-Mel	7	MelVac, MelVac-CTRL and PEM-Mel	178.4205607	250	2.397940009
E7ETG4	33	E7ETG4	CTRL-Mel	8	MelVac, MelVac-CTRL and PEM-Mel	243.7196262	250	2.397940009
E7ETG4	33	E7ETG4	CTRL-Mel	9	MelVac, MelVac-CTRL and PEM-Mel	249.6074766	250	2.397940009
E7ETG4	33	E7ETG4	CTRL-Mel	10	MelVac, MelVac-CTRL and PEM-Mel	193.271028	250	2.397940009
E7ETG4	33	E7ETG4	CTRL-Mel	11	MelVac, MelVac-CTRL and PEM-Mel	244.0186916	250	2.397940009
E7ETG4	33	E7ETG4	CTRL-Mel	12	MelVac, MelVac-CTRL and PEM-Mel	228.9719626	250	2.397940009
E7ETG4	33	E7ETG4	CTRL-Mel	13	MelVac, MelVac-CTRL and PEM-Mel	194.3925234	250	2.397940009
E7ETG4	33	E7ETG4	CTRL-Mel	14	MelVac, MelVac-CTRL and PEM-Mel	210.635514	250	2.397940009
E7ETG4	33	E7ETG4	CTRL-Mel	15	MelVac, MelVac-CTRL and PEM-Mel	215.1869159	250	2.397940009
E7ETG4	33	E7ETG4	CTRL-Mel	16	MelVac, MelVac-CTRL and PEM-Mel	223.6635514	250	2.397940009
E7ETG4	33	E7ETG4	CTRL-Mel	17	MelVac, MelVac-CTRL and PEM-Mel	189.0747664	250	2.397940009
E7ETG4	33	E7ETG4	CTRL-Mel	18	MelVac, MelVac-CTRL and PEM-Mel	186.4392523	250	2.397940009
E7ETG4	33	E7ETG4	CTRL-Mel	19	MelVac, MelVac-CTRL and PEM-Mel	198.2242991	250	2.397940009
E7ETG4	33	E7ETG4	CTRL-Mel	20	MelVac, MelVac-CTRL and PEM-Mel	208.7570093	250	2.397940009
E7ETG4	33	E7ETG4	CTRL-Mel	21	MelVac, MelVac-CTRL and PEM-Mel	233.5700935	250	2.397940009
E7ETG4	33	E7ETG4	MelVac	1	MelVac	364.6097561	364.6097561	2.561828285
E7ETG4	33	E7ETG4	MelVac	2	MelVac	542.2682927	542.2682927	2.734214211
E7ETG4	33	E7ETG4	MelVac	3	MelVac	349.0731707	349.0731707	2.542916471
E7ETG4	33	E7ETG4	MelVac	4	MelVac	445.2195122	445.2195122	2.648574189
E7ETG4	33	E7ETG4	MelVac	5	MelVac	532.5609756	532.5609756	2.72636934
E7ETG4	33	E7ETG4	MelVac	6	MelVac	444.8536585	444.8536585	2.648217167
E7ETG4	33	E7ETG4	MelVac-CTRL	1	MelVac	299.3170732	299.3170732	2.47613149
E7ETG4	33	E7ETG4	MelVac-CTRL	2	MelVac	252.3658537	252.3658537	2.402030592
E7ETG4	33	E7ETG4	MelVac-CTRL	3	MelVac	346.097561	346.097561	2.539198539
E7ETG4	33	E7ETG4	MelVac-CTRL	4	MelVac	271.9756098	271.9756098	2.434529959
E7ETG4	33	E7ETG4	MelVac-CTRL	5	MelVac	449.9756098	449.9756098	2.653188974
E7ETG4	33	E7ETG4	MelVac-CTRL	6	MelVac	329.4146341	329.4146341	2.517742889
E7ETG4	33	E7ETG4	NSCLC	1	MelVac	341.6341463	341.6341463	2.533561272
E7ETG4	33	E7ETG4	NSCLC	2	MelVac	257.7560976	257.7560976	2.411208948
E7ETG4	33	E7ETG4	NSCLC	3	MelVac	323.9268293	323.9268293	2.51044692
E7ETG4	33	E7ETG4	NSCLC	4	MelVac	290.3902439	290.3902439	2.462982021
E7ETG4	33	E7ETG4	NSCLC	5	MelVac	346.4878049	346.4878049	2.539687954
E7ETG4	33	E7ETG4	NSCLC	6	MelVac	308.5853659	308.5853659	2.489375327
E7ETG4	33	E7ETG4	NSCLC	7	MelVac	271.1707317	271.1707317	2.433242813
E7ETG4	33	E7ETG4	NSCLC	8	MelVac	296.1219512	296.1219512	2.471470602
E7ETG4	33	E7ETG4	NSCLC	9	MelVac	366.1707317	366.1707317	2.563683628
E7ETG4	33	E7ETG4	NSCLC	10	MelVac	325.2682927	325.2682927	2.51224173
E7ETG4	33	E7ETG4	NSCLC	11	MelVac	290.6341463	290.6341463	2.463346638
E7ETG4	33	E7ETG4	NSCLC	12	MelVac	381.1707317	381.1707317	2.581119546
E7ETG4	33	E7ETG4	NSCLC	13	MelVac	364.7073171	364.7073171	2.561944477
E7ETG4	33	E7ETG4	NSCLC	14	MelVac	252.3170732	252.3170732	2.401946638
E7ETG4	33	E7ETG4	NSCLC	15	MelVac	305.9512195	305.9512195	2.485652189
E7ETG4	33	E7ETG4	NSCLC	16	MelVac	254.3658537	254.3658537	2.405458811
E7ETG4	33	E7ETG4	NSCLC	17	MelVac	249.2439024	250	2.397940009
E7ETG4	33	E7ETG4	NSCLC	18	MelVac	372.5853659	372.5853659	2.571225793
E7ETG4	33	E7ETG4	PEM-Mel	1	MelVac, MelVac-CTRL and PEM-Mel	268.3551402	268.3551402	2.428709918
E7ETG4	33	E7ETG4	PEM-Mel	2	MelVac, MelVac-CTRL and PEM-Mel	866.8037383	866.8037383	2.937920776
E7ETG4	33	E7ETG4	PEM-Mel	3	MelVac, MelVac-CTRL and PEM-Mel	288.0093458	288.0093458	2.459406581
E7ETG4	33	E7ETG4	PEM-Mel	4	MelVac, MelVac-CTRL and PEM-Mel	256.1214953	256.1214953	2.408446029
E7ETG4	33	E7ETG4	PEM-Mel	5	MelVac, MelVac-CTRL and PEM-Mel	991.5233645	991.5233645	2.996302952
F5H2Z8	34	F5H2Z8	CTRL-Mel	1	MelVac, MelVac-CTRL and PEM-Mel	216.5054152	250	2.397940009
F5H2Z8	34	F5H2Z8	CTRL-Mel	2	MelVac, MelVac-CTRL and PEM-Mel	202.566787	250	2.397940009
F5H2Z8	34	F5H2Z8	CTRL-Mel	3	MelVac, MelVac-CTRL and PEM-Mel	191.3862816	250	2.397940009
F5H2Z8	34	F5H2Z8	CTRL-Mel	4	MelVac, MelVac-CTRL and PEM-Mel	259.3032491	259.3032491	2.413807959
F5H2Z8	34	F5H2Z8	CTRL-Mel	5	MelVac, MelVac-CTRL and PEM-Mel	216.2563177	250	2.397940009
F5H2Z8	34	F5H2Z8	CTRL-Mel	6	MelVac, MelVac-CTRL and PEM-Mel	233.1624549	250	2.397940009
F5H2Z8	34	F5H2Z8	CTRL-Mel	7	MelVac, MelVac-CTRL and PEM-Mel	172.5848375	250	2.397940009
F5H2Z8	34	F5H2Z8	CTRL-Mel	8	MelVac, MelVac-CTRL and PEM-Mel	213.7689531	250	2.397940009
F5H2Z8	34	F5H2Z8	CTRL-Mel	9	MelVac, MelVac-CTRL and PEM-Mel	225.9963899	250	2.397940009
F5H2Z8	34	F5H2Z8	CTRL-Mel	10	MelVac, MelVac-CTRL and PEM-Mel	201.5054152	250	2.397940009
F5H2Z8	34	F5H2Z8	CTRL-Mel	11	MelVac, MelVac-CTRL and PEM-Mel	237.6498195	250	2.397940009
F5H2Z8	34	F5H2Z8	CTRL-Mel	12	MelVac, MelVac-CTRL and PEM-Mel	248.2960289	250	2.397940009
F5H2Z8	34	F5H2Z8	CTRL-Mel	13	MelVac, MelVac-CTRL and PEM-Mel	236.400722	250	2.397940009
F5H2Z8	34	F5H2Z8	CTRL-Mel	14	MelVac, MelVac-CTRL and PEM-Mel	220.0649819	250	2.397940009
F5H2Z8	34	F5H2Z8	CTRL-Mel	15	MelVac, MelVac-CTRL and PEM-Mel	239.6209386	250	2.397940009
F5H2Z8	34	F5H2Z8	CTRL-Mel	16	MelVac, MelVac-CTRL and PEM-Mel	256.5306859	256.5306859	2.409139322
F5H2Z8	34	F5H2Z8	CTRL-Mel	17	MelVac, MelVac-CTRL and PEM-Mel	192.1841155	250	2.397940009
F5H2Z8	34	F5H2Z8	CTRL-Mel	18	MelVac, MelVac-CTRL and PEM-Mel	194.566787	250	2.397940009
F5H2Z8	34	F5H2Z8	CTRL-Mel	19	MelVac, MelVac-CTRL and PEM-Mel	209.5740072	250	2.397940009
F5H2Z8	34	F5H2Z8	CTRL-Mel	20	MelVac, MelVac-CTRL and PEM-Mel	235.6750903	250	2.397940009
F5H2Z8	34	F5H2Z8	CTRL-Mel	21	MelVac, MelVac-CTRL and PEM-Mel	238.6570397	250	2.397940009
F5H2Z8	34	F5H2Z8	MelVac	1	MelVac	464.0105263	464.0105263	2.666527833
F5H2Z8	34	F5H2Z8	MelVac	2	MelVac	445.2210526	445.2210526	2.648575692
F5H2Z8	34	F5H2Z8	MelVac	3	MelVac	350.8947368	350.8947368	2.545176854
F5H2Z8	34	F5H2Z8	MelVac	4	MelVac	483.3263158	483.3263158	2.684240442
F5H2Z8	34	F5H2Z8	MelVac	5	MelVac	521.8631579	521.8631579	2.717556638
F5H2Z8	34	F5H2Z8	MelVac	6	MelVac	399.9894737	399.9894737	2.602048562
F5H2Z8	34	F5H2Z8	MelVac-CTRL	1	MelVac	267.9473684	267.9473684	2.428049496
F5H2Z8	34	F5H2Z8	MelVac-CTRL	2	MelVac	261.6947368	261.6947368	2.417794988
F5H2Z8	34	F5H2Z8	MelVac-CTRL	3	MelVac	289.1789474	289.1789474	2.461166673
F5H2Z8	34	F5H2Z8	MelVac-CTRL	4	MelVac	315.6421053	315.6421053	2.499194931
F5H2Z8	34	F5H2Z8	MelVac-CTRL	5	MelVac	251.9894737	251.9894737	2.401382399
F5H2Z8	34	F5H2Z8	MelVac-CTRL	6	MelVac	252.4421053	252.4421053	2.402161793
F5H2Z8	34	F5H2Z8	NSCLC	1	MelVac	296.9263158	296.9263158	2.47264869
F5H2Z8	34	F5H2Z8	NSCLC	2	MelVac	301.4947368	301.4947368	2.479279735
F5H2Z8	34	F5H2Z8	NSCLC	3	MelVac	312.7368421	312.7368421	2.495179047
F5H2Z8	34	F5H2Z8	NSCLC	4	MelVac	293.0631579	293.0631579	2.466961225
F5H2Z8	34	F5H2Z8	NSCLC	5	MelVac	296.1052632	296.1052632	2.471446127
F5H2Z8	34	F5H2Z8	NSCLC	6	MelVac	283.7578947	283.7578947	2.452947953
F5H2Z8	34	F5H2Z8	NSCLC	7	MelVac	276.4736842	276.4736842	2.4416538
F5H2Z8	34	F5H2Z8	NSCLC	8	MelVac	253.9789474	253.9789474	2.404797719
F5H2Z8	34	F5H2Z8	NSCLC	9	MelVac	332.6	332.6	2.521922245
F5H2Z8	34	F5H2Z8	NSCLC	10	MelVac	299.8210526	299.8210526	2.476862125
F5H2Z8	34	F5H2Z8	NSCLC	11	MelVac	306.8315789	306.8315789	2.486900055
F5H2Z8	34	F5H2Z8	NSCLC	12	MelVac	351.6210526	351.6210526	2.54607487
F5H2Z8	34	F5H2Z8	NSCLC	13	MelVac	327.5894737	327.5894737	2.515329938
F5H2Z8	34	F5H2Z8	NSCLC	14	MelVac	275.0631579	275.0631579	2.439432425
F5H2Z8	34	F5H2Z8	NSCLC	15	MelVac	353.4736842	353.4736842	2.548357087
F5H2Z8	34	F5H2Z8	NSCLC	16	MelVac	273.6947368	273.6947368	2.437266446
F5H2Z8	34	F5H2Z8	NSCLC	17	MelVac	324.7263158	324.7263158	2.511517485
F5H2Z8	34	F5H2Z8	NSCLC	18	MelVac	263.4421053	263.4421053	2.420685188
F5H2Z8	34	F5H2Z8	PEM-Mel	1	MelVac, MelVac-CTRL and PEM-Mel	365.2815884	365.2815884	2.562627783
F5H2Z8	34	F5H2Z8	PEM-Mel	2	MelVac, MelVac-CTRL and PEM-Mel	361.9386282	361.9386282	2.558634936
F5H2Z8	34	F5H2Z8	PEM-Mel	3	MelVac, MelVac-CTRL and PEM-Mel	241.7906137	250	2.397940009
F5H2Z8	34	F5H2Z8	PEM-Mel	4	MelVac, MelVac-CTRL and PEM-Mel	297.8772563	297.8772563	2.474037345
F5H2Z8	34	F5H2Z8	PEM-Mel	5	MelVac, MelVac-CTRL and PEM-Mel	223.8555957	250	2.397940009
G3V599	35	G3V599	CTRL-Mel	1	MelVac, MelVac-CTRL and PEM-Mel	229.5085389	250	2.397940009
G3V599	35	G3V599	CTRL-Mel	2	MelVac, MelVac-CTRL and PEM-Mel	184.0796964	250	2.397940009
G3V599	35	G3V599	CTRL-Mel	3	MelVac, MelVac-CTRL and PEM-Mel	183.2182163	250	2.397940009
G3V599	35	G3V599	CTRL-Mel	4	MelVac, MelVac-CTRL and PEM-Mel	247.9582543	250	2.397940009
G3V599	35	G3V599	CTRL-Mel	5	MelVac, MelVac-CTRL and PEM-Mel	192.3074004	250	2.397940009
G3V599	35	G3V599	CTRL-Mel	6	MelVac, MelVac-CTRL and PEM-Mel	257.7362429	257.7362429	2.411175493
G3V599	35	G3V599	CTRL-Mel	7	MelVac, MelVac-CTRL and PEM-Mel	149.3908918	250	2.397940009
G3V599	35	G3V599	CTRL-Mel	8	MelVac, MelVac-CTRL and PEM-Mel	194.2770398	250	2.397940009
G3V599	35	G3V599	CTRL-Mel	9	MelVac, MelVac-CTRL and PEM-Mel	216.0398482	250	2.397940009
G3V599	35	G3V599	CTRL-Mel	10	MelVac, MelVac-CTRL and PEM-Mel	187.2352941	250	2.397940009
G3V599	35	G3V599	CTRL-Mel	11	MelVac, MelVac-CTRL and PEM-Mel	220.5863378	250	2.397940009
G3V599	35	G3V599	CTRL-Mel	12	MelVac, MelVac-CTRL and PEM-Mel	262.5673624	262.5673624	2.419240742
G3V599	35	G3V599	CTRL-Mel	13	MelVac, MelVac-CTRL and PEM-Mel	231.6603416	250	2.397940009
G3V599	35	G3V599	CTRL-Mel	14	MelVac, MelVac-CTRL and PEM-Mel	200.7457306	250	2.397940009
G3V599	35	G3V599	CTRL-Mel	15	MelVac, MelVac-CTRL and PEM-Mel	212.2941176	250	2.397940009
G3V599	35	G3V599	CTRL-Mel	16	MelVac, MelVac-CTRL and PEM-Mel	215.2960152	250	2.397940009
G3V599	35	G3V599	CTRL-Mel	17	MelVac, MelVac-CTRL and PEM-Mel	174.3301708	250	2.397940009
G3V599	35	G3V599	CTRL-Mel	18	MelVac, MelVac-CTRL and PEM-Mel	183.0037951	250	2.397940009
G3V599	35	G3V599	CTRL-Mel	19	MelVac, MelVac-CTRL and PEM-Mel	188.4573055	250	2.397940009
G3V599	35	G3V599	CTRL-Mel	20	MelVac, MelVac-CTRL and PEM-Mel	225.1783681	250	2.397940009
G3V599	35	G3V599	CTRL-Mel	21	MelVac, MelVac-CTRL and PEM-Mel	205.6356736	250	2.397940009
G3V599	35	G3V599	MelVac	1	MelVac	397.115	397.115	2.598916292
G3V599	35	G3V599	MelVac	2	MelVac	479.96	479.96	2.681205045
G3V599	35	G3V599	MelVac	3	MelVac	326.055	326.055	2.513290864
G3V599	35	G3V599	MelVac	4	MelVac	420.415	420.415	2.623678203
G3V599	35	G3V599	MelVac	5	MelVac	483.635	483.635	2.684517723
G3V599	35	G3V599	MelVac	6	MelVac	389	389	2.589949601
G3V599	35	G3V599	MelVac-CTRL	1	MelVac	240.765	250	2.397940009
G3V599	35	G3V599	MelVac-CTRL	2	MelVac	231.4	250	2.397940009
G3V599	35	G3V599	MelVac-CTRL	3	MelVac	215.5	250	2.397940009
G3V599	35	G3V599	MelVac-CTRL	4	MelVac	239.815	250	2.397940009
G3V599	35	G3V599	MelVac-CTRL	5	MelVac	254.735	254.735	2.40608862
G3V599	35	G3V599	MelVac-CTRL	6	MelVac	232.59	250	2.397940009
G3V599	35	G3V599	NSCLC	1	MelVac	274.02	274.02	2.437782262
G3V599	35	G3V599	NSCLC	2	MelVac	256.315	256.315	2.408774023
G3V599	35	G3V599	NSCLC	3	MelVac	295.35	295.35	2.470336975
G3V599	35	G3V599	NSCLC	4	MelVac	232.76	250	2.397940009
G3V599	35	G3V599	NSCLC	5	MelVac	272.765	272.765	2.435788643
G3V599	35	G3V599	NSCLC	6	MelVac	286.21	286.21	2.456684804
G3V599	35	G3V599	NSCLC	7	MelVac	246.825	250	2.397940009
G3V599	35	G3V599	NSCLC	8	MelVac	257.22	257.22	2.410304734
G3V599	35	G3V599	NSCLC	9	MelVac	259.72	259.72	2.414505394
G3V599	35	G3V599	NSCLC	10	MelVac	255.74	255.74	2.407798661
G3V599	35	G3V599	NSCLC	11	MelVac	256.28	256.28	2.408714715
G3V599	35	G3V599	NSCLC	12	MelVac	373.665	373.665	2.572482421
G3V599	35	G3V599	NSCLC	13	MelVac	247.295	250	2.397940009
G3V599	35	G3V599	NSCLC	14	MelVac	220.885	250	2.397940009
G3V599	35	G3V599	NSCLC	15	MelVac	259.96	259.96	2.414906528
G3V599	35	G3V599	NSCLC	16	MelVac	233.98	250	2.397940009
G3V599	35	G3V599	NSCLC	17	MelVac	268.66	268.66	2.42920301
G3V599	35	G3V599	NSCLC	18	MelVac	211.95	250	2.397940009
G3V599	35	G3V599	PEM-Mel	1	MelVac, MelVac-CTRL and PEM-Mel	363.1024668	363.1024668	2.560029199
G3V599	35	G3V599	PEM-Mel	2	MelVac, MelVac-CTRL and PEM-Mel	460.3814042	460.3814042	2.663117773
G3V599	35	G3V599	PEM-Mel	3	MelVac, MelVac-CTRL and PEM-Mel	348.4421252	348.4421252	2.542130654
G3V599	35	G3V599	PEM-Mel	4	MelVac, MelVac-CTRL and PEM-Mel	249.7779886	250	2.397940009
G3V599	35	G3V599	PEM-Mel	5	MelVac, MelVac-CTRL and PEM-Mel	720.3282732	720.3282732	2.857530461
