# Supplementary material for: Melanoma-specific antigen-associated antitumor antibody reactivity as an immune-related biomarker for targeted immunotherapies
Source: Commun Med (Lond). 2022 May 11;2:48. doi: 10.1038/s43856-022-00114-7 (PMC9095616; doi:10.1038/s43856-022-00114-7)
Supplement: Supplementary file 6 — Supplementary Data 4 [file 43856_2022_114_MOESM6_ESM.txt]

Protein	Protein # on Fig. 3	UniProtKB ID	Group	Sample # on Fig. 3	Average of aligned immune characteristics	Average abundance
CSPG4	4	Q6UVK1	CTRL-Mel	1	MelVac, MelVac-CTRL and PEM-Mel	201.2272401
CSPG4	4	Q6UVK1	CTRL-Mel	2	MelVac, MelVac-CTRL and PEM-Mel	186.097491
CSPG4	4	Q6UVK1	CTRL-Mel	3	MelVac, MelVac-CTRL and PEM-Mel	178.7684588
CSPG4	4	Q6UVK1	CTRL-Mel	4	MelVac, MelVac-CTRL and PEM-Mel	235.8480287
CSPG4	4	Q6UVK1	CTRL-Mel	5	MelVac, MelVac-CTRL and PEM-Mel	196.9749104
CSPG4	4	Q6UVK1	CTRL-Mel	6	MelVac, MelVac-CTRL and PEM-Mel	247.102509
CSPG4	4	Q6UVK1	CTRL-Mel	7	MelVac, MelVac-CTRL and PEM-Mel	164.2616487
CSPG4	4	Q6UVK1	CTRL-Mel	8	MelVac, MelVac-CTRL and PEM-Mel	204.7777778
CSPG4	4	Q6UVK1	CTRL-Mel	9	MelVac, MelVac-CTRL and PEM-Mel	209.5175627
CSPG4	4	Q6UVK1	CTRL-Mel	10	MelVac, MelVac-CTRL and PEM-Mel	180.4487455
CSPG4	4	Q6UVK1	CTRL-Mel	11	MelVac, MelVac-CTRL and PEM-Mel	223.409319
CSPG4	4	Q6UVK1	CTRL-Mel	12	MelVac, MelVac-CTRL and PEM-Mel	247.6910394
CSPG4	4	Q6UVK1	CTRL-Mel	13	MelVac, MelVac-CTRL and PEM-Mel	228.0659498
CSPG4	4	Q6UVK1	CTRL-Mel	14	MelVac, MelVac-CTRL and PEM-Mel	206.5577061
CSPG4	4	Q6UVK1	CTRL-Mel	15	MelVac, MelVac-CTRL and PEM-Mel	199.29319
CSPG4	4	Q6UVK1	CTRL-Mel	16	MelVac, MelVac-CTRL and PEM-Mel	221.8795699
CSPG4	4	Q6UVK1	CTRL-Mel	17	MelVac, MelVac-CTRL and PEM-Mel	177.1648746
CSPG4	4	Q6UVK1	CTRL-Mel	18	MelVac, MelVac-CTRL and PEM-Mel	189.4681004
CSPG4	4	Q6UVK1	CTRL-Mel	19	MelVac, MelVac-CTRL and PEM-Mel	198.0121864
CSPG4	4	Q6UVK1	CTRL-Mel	20	MelVac, MelVac-CTRL and PEM-Mel	248.6688172
CSPG4	4	Q6UVK1	CTRL-Mel	21	MelVac, MelVac-CTRL and PEM-Mel	214.6215054
CSPG4	4	Q6UVK1	MelVac	1	MelVac, MelVac-CTRL and PEM-Mel	269.874552
CSPG4	4	Q6UVK1	MelVac	2	MelVac, MelVac-CTRL and PEM-Mel	275.2716846
CSPG4	4	Q6UVK1	MelVac	3	MelVac, MelVac-CTRL and PEM-Mel	252.4781362
CSPG4	4	Q6UVK1	MelVac	4	MelVac, MelVac-CTRL and PEM-Mel	295.9734767
CSPG4	4	Q6UVK1	MelVac	5	MelVac, MelVac-CTRL and PEM-Mel	339.9146953
CSPG4	4	Q6UVK1	MelVac	6	MelVac, MelVac-CTRL and PEM-Mel	255.9376344
CSPG4	4	Q6UVK1	MelVac-CTRL	1	MelVac, MelVac-CTRL and PEM-Mel	258.4774194
CSPG4	4	Q6UVK1	MelVac-CTRL	2	MelVac, MelVac-CTRL and PEM-Mel	242.0566308
CSPG4	4	Q6UVK1	MelVac-CTRL	3	MelVac, MelVac-CTRL and PEM-Mel	298.9885305
CSPG4	4	Q6UVK1	MelVac-CTRL	4	MelVac, MelVac-CTRL and PEM-Mel	278.0143369
CSPG4	4	Q6UVK1	MelVac-CTRL	5	MelVac, MelVac-CTRL and PEM-Mel	314.8258065
CSPG4	4	Q6UVK1	MelVac-CTRL	6	MelVac, MelVac-CTRL and PEM-Mel	273.8501792
CSPG4	4	Q6UVK1	NSCLC	1	MelVac, MelVac-CTRL and PEM-Mel	226.1921147
CSPG4	4	Q6UVK1	NSCLC	2	MelVac, MelVac-CTRL and PEM-Mel	253.097491
CSPG4	4	Q6UVK1	NSCLC	3	MelVac, MelVac-CTRL and PEM-Mel	243.2243728
CSPG4	4	Q6UVK1	NSCLC	4	MelVac, MelVac-CTRL and PEM-Mel	243.1419355
CSPG4	4	Q6UVK1	NSCLC	5	MelVac, MelVac-CTRL and PEM-Mel	246.2329749
CSPG4	4	Q6UVK1	NSCLC	6	MelVac, MelVac-CTRL and PEM-Mel	238.888172
CSPG4	4	Q6UVK1	NSCLC	7	MelVac, MelVac-CTRL and PEM-Mel	230.1204301
CSPG4	4	Q6UVK1	NSCLC	8	MelVac, MelVac-CTRL and PEM-Mel	226.0609319
CSPG4	4	Q6UVK1	NSCLC	9	MelVac, MelVac-CTRL and PEM-Mel	251.0795699
CSPG4	4	Q6UVK1	NSCLC	10	MelVac, MelVac-CTRL and PEM-Mel	236.409319
CSPG4	4	Q6UVK1	NSCLC	11	MelVac, MelVac-CTRL and PEM-Mel	237.6888889
CSPG4	4	Q6UVK1	NSCLC	12	MelVac, MelVac-CTRL and PEM-Mel	239.8731183
CSPG4	4	Q6UVK1	NSCLC	13	MelVac, MelVac-CTRL and PEM-Mel	242.1369176
CSPG4	4	Q6UVK1	NSCLC	14	MelVac, MelVac-CTRL and PEM-Mel	221.5971326
CSPG4	4	Q6UVK1	NSCLC	15	MelVac, MelVac-CTRL and PEM-Mel	236.6136201
CSPG4	4	Q6UVK1	NSCLC	16	MelVac, MelVac-CTRL and PEM-Mel	233.2422939
CSPG4	4	Q6UVK1	NSCLC	17	MelVac, MelVac-CTRL and PEM-Mel	225.0043011
CSPG4	4	Q6UVK1	NSCLC	18	MelVac, MelVac-CTRL and PEM-Mel	199.4853047
CSPG4	4	Q6UVK1	PEM-Mel	1	MelVac, MelVac-CTRL and PEM-Mel	305.6673835
CSPG4	4	Q6UVK1	PEM-Mel	2	MelVac, MelVac-CTRL and PEM-Mel	337.6451613
CSPG4	4	Q6UVK1	PEM-Mel	3	MelVac, MelVac-CTRL and PEM-Mel	239.8143369
CSPG4	4	Q6UVK1	PEM-Mel	4	MelVac, MelVac-CTRL and PEM-Mel	332.8831541
CSPG4	4	Q6UVK1	PEM-Mel	5	MelVac, MelVac-CTRL and PEM-Mel	324.1304659
PMEL	26	P40967	CTRL-Mel	1	MelVac, MelVac-CTRL and PEM-Mel	229.6221662
PMEL	26	P40967	CTRL-Mel	2	MelVac, MelVac-CTRL and PEM-Mel	209.2720403
PMEL	26	P40967	CTRL-Mel	3	MelVac, MelVac-CTRL and PEM-Mel	191.0654912
PMEL	26	P40967	CTRL-Mel	4	MelVac, MelVac-CTRL and PEM-Mel	244.8690176
PMEL	26	P40967	CTRL-Mel	5	MelVac, MelVac-CTRL and PEM-Mel	216.5642317
PMEL	26	P40967	CTRL-Mel	6	MelVac, MelVac-CTRL and PEM-Mel	235.3299748
PMEL	26	P40967	CTRL-Mel	7	MelVac, MelVac-CTRL and PEM-Mel	191.929471
PMEL	26	P40967	CTRL-Mel	8	MelVac, MelVac-CTRL and PEM-Mel	221.7052897
PMEL	26	P40967	CTRL-Mel	9	MelVac, MelVac-CTRL and PEM-Mel	230.534005
PMEL	26	P40967	CTRL-Mel	10	MelVac, MelVac-CTRL and PEM-Mel	216.4483627
PMEL	26	P40967	CTRL-Mel	11	MelVac, MelVac-CTRL and PEM-Mel	254.1712846
PMEL	26	P40967	CTRL-Mel	12	MelVac, MelVac-CTRL and PEM-Mel	263.5541562
PMEL	26	P40967	CTRL-Mel	13	MelVac, MelVac-CTRL and PEM-Mel	240.1057935
PMEL	26	P40967	CTRL-Mel	14	MelVac, MelVac-CTRL and PEM-Mel	234.7808564
PMEL	26	P40967	CTRL-Mel	15	MelVac, MelVac-CTRL and PEM-Mel	286.8715365
PMEL	26	P40967	CTRL-Mel	16	MelVac, MelVac-CTRL and PEM-Mel	255.0050378
PMEL	26	P40967	CTRL-Mel	17	MelVac, MelVac-CTRL and PEM-Mel	195.8664987
PMEL	26	P40967	CTRL-Mel	18	MelVac, MelVac-CTRL and PEM-Mel	220.302267
PMEL	26	P40967	CTRL-Mel	19	MelVac, MelVac-CTRL and PEM-Mel	223.8690176
PMEL	26	P40967	CTRL-Mel	20	MelVac, MelVac-CTRL and PEM-Mel	250.0579345
PMEL	26	P40967	CTRL-Mel	21	MelVac, MelVac-CTRL and PEM-Mel	222.256927
PMEL	26	P40967	MelVac	1	MelVac, MelVac-CTRL and PEM-Mel	291.836272
PMEL	26	P40967	MelVac	2	MelVac, MelVac-CTRL and PEM-Mel	363.231738
PMEL	26	P40967	MelVac	3	MelVac, MelVac-CTRL and PEM-Mel	284.4231738
PMEL	26	P40967	MelVac	4	MelVac, MelVac-CTRL and PEM-Mel	302.6146096
PMEL	26	P40967	MelVac	5	MelVac, MelVac-CTRL and PEM-Mel	455.1939547
PMEL	26	P40967	MelVac	6	MelVac, MelVac-CTRL and PEM-Mel	309.7959698
PMEL	26	P40967	MelVac-CTRL	1	MelVac, MelVac-CTRL and PEM-Mel	315.2493703
PMEL	26	P40967	MelVac-CTRL	2	MelVac, MelVac-CTRL and PEM-Mel	256.0629723
PMEL	26	P40967	MelVac-CTRL	3	MelVac, MelVac-CTRL and PEM-Mel	314.4433249
PMEL	26	P40967	MelVac-CTRL	4	MelVac, MelVac-CTRL and PEM-Mel	283.6498741
PMEL	26	P40967	MelVac-CTRL	5	MelVac, MelVac-CTRL and PEM-Mel	301.8992443
PMEL	26	P40967	MelVac-CTRL	6	MelVac, MelVac-CTRL and PEM-Mel	257.3904282
PMEL	26	P40967	NSCLC	1	MelVac, MelVac-CTRL and PEM-Mel	273.1360202
PMEL	26	P40967	NSCLC	2	MelVac, MelVac-CTRL and PEM-Mel	263.7758186
PMEL	26	P40967	NSCLC	3	MelVac, MelVac-CTRL and PEM-Mel	290.0377834
PMEL	26	P40967	NSCLC	4	MelVac, MelVac-CTRL and PEM-Mel	271.4130982
PMEL	26	P40967	NSCLC	5	MelVac, MelVac-CTRL and PEM-Mel	264.8564232
PMEL	26	P40967	NSCLC	6	MelVac, MelVac-CTRL and PEM-Mel	257.8110831
PMEL	26	P40967	NSCLC	7	MelVac, MelVac-CTRL and PEM-Mel	248.9395466
PMEL	26	P40967	NSCLC	8	MelVac, MelVac-CTRL and PEM-Mel	271.1536524
PMEL	26	P40967	NSCLC	9	MelVac, MelVac-CTRL and PEM-Mel	264.324937
PMEL	26	P40967	NSCLC	10	MelVac, MelVac-CTRL and PEM-Mel	272.4634761
PMEL	26	P40967	NSCLC	11	MelVac, MelVac-CTRL and PEM-Mel	270.0982368
PMEL	26	P40967	NSCLC	12	MelVac, MelVac-CTRL and PEM-Mel	274.9244332
PMEL	26	P40967	NSCLC	13	MelVac, MelVac-CTRL and PEM-Mel	283.5717884
PMEL	26	P40967	NSCLC	14	MelVac, MelVac-CTRL and PEM-Mel	236.5944584
PMEL	26	P40967	NSCLC	15	MelVac, MelVac-CTRL and PEM-Mel	265.534005
PMEL	26	P40967	NSCLC	16	MelVac, MelVac-CTRL and PEM-Mel	299.4307305
PMEL	26	P40967	NSCLC	17	MelVac, MelVac-CTRL and PEM-Mel	279.1964736
PMEL	26	P40967	NSCLC	18	MelVac, MelVac-CTRL and PEM-Mel	263.6297229
PMEL	26	P40967	PEM-Mel	1	MelVac, MelVac-CTRL and PEM-Mel	290.813602
PMEL	26	P40967	PEM-Mel	2	MelVac, MelVac-CTRL and PEM-Mel	308.8035264
PMEL	26	P40967	PEM-Mel	3	MelVac, MelVac-CTRL and PEM-Mel	302.6952141
PMEL	26	P40967	PEM-Mel	4	MelVac, MelVac-CTRL and PEM-Mel	277.6624685
PMEL	26	P40967	PEM-Mel	5	MelVac, MelVac-CTRL and PEM-Mel	308.440806
TGO1	31	Q5JRA6	CTRL-Mel	1	MelVac, MelVac-CTRL and PEM-Mel	196.5406977
TGO1	31	Q5JRA6	CTRL-Mel	2	MelVac, MelVac-CTRL and PEM-Mel	160.527907
TGO1	31	Q5JRA6	CTRL-Mel	3	MelVac, MelVac-CTRL and PEM-Mel	151.0662791
TGO1	31	Q5JRA6	CTRL-Mel	4	MelVac, MelVac-CTRL and PEM-Mel	205.9255814
TGO1	31	Q5JRA6	CTRL-Mel	5	MelVac, MelVac-CTRL and PEM-Mel	164.477907
TGO1	31	Q5JRA6	CTRL-Mel	6	MelVac, MelVac-CTRL and PEM-Mel	209.2918605
TGO1	31	Q5JRA6	CTRL-Mel	7	MelVac, MelVac-CTRL and PEM-Mel	133.8860465
TGO1	31	Q5JRA6	CTRL-Mel	8	MelVac, MelVac-CTRL and PEM-Mel	174.9813953
TGO1	31	Q5JRA6	CTRL-Mel	9	MelVac, MelVac-CTRL and PEM-Mel	187.1581395
TGO1	31	Q5JRA6	CTRL-Mel	10	MelVac, MelVac-CTRL and PEM-Mel	177.1313953
TGO1	31	Q5JRA6	CTRL-Mel	11	MelVac, MelVac-CTRL and PEM-Mel	202.3662791
TGO1	31	Q5JRA6	CTRL-Mel	12	MelVac, MelVac-CTRL and PEM-Mel	221.5604651
TGO1	31	Q5JRA6	CTRL-Mel	13	MelVac, MelVac-CTRL and PEM-Mel	189.4627907
TGO1	31	Q5JRA6	CTRL-Mel	14	MelVac, MelVac-CTRL and PEM-Mel	175.2976744
TGO1	31	Q5JRA6	CTRL-Mel	15	MelVac, MelVac-CTRL and PEM-Mel	190.6802326
TGO1	31	Q5JRA6	CTRL-Mel	16	MelVac, MelVac-CTRL and PEM-Mel	189.0348837
TGO1	31	Q5JRA6	CTRL-Mel	17	MelVac, MelVac-CTRL and PEM-Mel	165.1348837
TGO1	31	Q5JRA6	CTRL-Mel	18	MelVac, MelVac-CTRL and PEM-Mel	163.344186
TGO1	31	Q5JRA6	CTRL-Mel	19	MelVac, MelVac-CTRL and PEM-Mel	166.2569767
TGO1	31	Q5JRA6	CTRL-Mel	20	MelVac, MelVac-CTRL and PEM-Mel	203.9453488
TGO1	31	Q5JRA6	CTRL-Mel	21	MelVac, MelVac-CTRL and PEM-Mel	185.1174419
TGO1	31	Q5JRA6	MelVac	1	MelVac, MelVac-CTRL and PEM-Mel	231.5174419
TGO1	31	Q5JRA6	MelVac	2	MelVac, MelVac-CTRL and PEM-Mel	290.5523256
TGO1	31	Q5JRA6	MelVac	3	MelVac, MelVac-CTRL and PEM-Mel	246.3686047
TGO1	31	Q5JRA6	MelVac	4	MelVac, MelVac-CTRL and PEM-Mel	242.0093023
TGO1	31	Q5JRA6	MelVac	5	MelVac, MelVac-CTRL and PEM-Mel	336.7174419
TGO1	31	Q5JRA6	MelVac	6	MelVac, MelVac-CTRL and PEM-Mel	234.5767442
TGO1	31	Q5JRA6	MelVac-CTRL	1	MelVac, MelVac-CTRL and PEM-Mel	254.7906977
TGO1	31	Q5JRA6	MelVac-CTRL	2	MelVac, MelVac-CTRL and PEM-Mel	209.6674419
TGO1	31	Q5JRA6	MelVac-CTRL	3	MelVac, MelVac-CTRL and PEM-Mel	267.5116279
TGO1	31	Q5JRA6	MelVac-CTRL	4	MelVac, MelVac-CTRL and PEM-Mel	239.3953488
TGO1	31	Q5JRA6	MelVac-CTRL	5	MelVac, MelVac-CTRL and PEM-Mel	297.0093023
TGO1	31	Q5JRA6	MelVac-CTRL	6	MelVac, MelVac-CTRL and PEM-Mel	248.5755814
TGO1	31	Q5JRA6	NSCLC	1	MelVac, MelVac-CTRL and PEM-Mel	289.6906977
TGO1	31	Q5JRA6	NSCLC	2	MelVac, MelVac-CTRL and PEM-Mel	247.8430233
TGO1	31	Q5JRA6	NSCLC	3	MelVac, MelVac-CTRL and PEM-Mel	222.2360465
TGO1	31	Q5JRA6	NSCLC	4	MelVac, MelVac-CTRL and PEM-Mel	229.0186047
TGO1	31	Q5JRA6	NSCLC	5	MelVac, MelVac-CTRL and PEM-Mel	211.6046512
TGO1	31	Q5JRA6	NSCLC	6	MelVac, MelVac-CTRL and PEM-Mel	203.0034884
TGO1	31	Q5JRA6	NSCLC	7	MelVac, MelVac-CTRL and PEM-Mel	208.9395349
TGO1	31	Q5JRA6	NSCLC	8	MelVac, MelVac-CTRL and PEM-Mel	207.4162791
TGO1	31	Q5JRA6	NSCLC	9	MelVac, MelVac-CTRL and PEM-Mel	228.9744186
TGO1	31	Q5JRA6	NSCLC	10	MelVac, MelVac-CTRL and PEM-Mel	204.6767442
TGO1	31	Q5JRA6	NSCLC	11	MelVac, MelVac-CTRL and PEM-Mel	208.6965116
TGO1	31	Q5JRA6	NSCLC	12	MelVac, MelVac-CTRL and PEM-Mel	218.3686047
TGO1	31	Q5JRA6	NSCLC	13	MelVac, MelVac-CTRL and PEM-Mel	204.1604651
TGO1	31	Q5JRA6	NSCLC	14	MelVac, MelVac-CTRL and PEM-Mel	214.9069767
TGO1	31	Q5JRA6	NSCLC	15	MelVac, MelVac-CTRL and PEM-Mel	205.9372093
TGO1	31	Q5JRA6	NSCLC	16	MelVac, MelVac-CTRL and PEM-Mel	215.6604651
TGO1	31	Q5JRA6	NSCLC	17	MelVac, MelVac-CTRL and PEM-Mel	206.5127907
TGO1	31	Q5JRA6	NSCLC	18	MelVac, MelVac-CTRL and PEM-Mel	192.7639535
TGO1	31	Q5JRA6	PEM-Mel	1	MelVac, MelVac-CTRL and PEM-Mel	320.2116279
TGO1	31	Q5JRA6	PEM-Mel	2	MelVac, MelVac-CTRL and PEM-Mel	289.1686047
TGO1	31	Q5JRA6	PEM-Mel	3	MelVac, MelVac-CTRL and PEM-Mel	284.6651163
TGO1	31	Q5JRA6	PEM-Mel	4	MelVac, MelVac-CTRL and PEM-Mel	438.6825581
TGO1	31	Q5JRA6	PEM-Mel	5	MelVac, MelVac-CTRL and PEM-Mel	329.1069767
MAGA3	9	P43357	CTRL-Mel	1	MelVac	293.04
MAGA3	9	P43357	CTRL-Mel	2	MelVac	220.36
MAGA3	9	P43357	CTRL-Mel	3	MelVac	202.78
MAGA3	9	P43357	CTRL-Mel	4	MelVac	274.26
MAGA3	9	P43357	CTRL-Mel	5	MelVac	229
MAGA3	9	P43357	CTRL-Mel	6	MelVac	332.6
MAGA3	9	P43357	CTRL-Mel	7	MelVac	186.38
MAGA3	9	P43357	CTRL-Mel	8	MelVac	223.48
MAGA3	9	P43357	CTRL-Mel	9	MelVac	260.02
MAGA3	9	P43357	CTRL-Mel	10	MelVac	222.16
MAGA3	9	P43357	CTRL-Mel	11	MelVac	284.18
MAGA3	9	P43357	CTRL-Mel	12	MelVac	250.74
MAGA3	9	P43357	CTRL-Mel	13	MelVac	229.36
MAGA3	9	P43357	CTRL-Mel	14	MelVac	238.92
MAGA3	9	P43357	CTRL-Mel	15	MelVac	225.3
MAGA3	9	P43357	CTRL-Mel	16	MelVac	270.14
MAGA3	9	P43357	CTRL-Mel	17	MelVac	179.3
MAGA3	9	P43357	CTRL-Mel	18	MelVac	225.3
MAGA3	9	P43357	CTRL-Mel	19	MelVac	224.72
MAGA3	9	P43357	CTRL-Mel	20	MelVac	224.62
MAGA3	9	P43357	CTRL-Mel	21	MelVac	245.08
MAGA3	9	P43357	MelVac	1	MelVac	352.98
MAGA3	9	P43357	MelVac	2	MelVac	520.44
MAGA3	9	P43357	MelVac	3	MelVac	338.48
MAGA3	9	P43357	MelVac	4	MelVac	427.54
MAGA3	9	P43357	MelVac	5	MelVac	480.52
MAGA3	9	P43357	MelVac	6	MelVac	410.86
MAGA3	9	P43357	MelVac-CTRL	1	MelVac	296.24
MAGA3	9	P43357	MelVac-CTRL	2	MelVac	229.52
MAGA3	9	P43357	MelVac-CTRL	3	MelVac	296.36
MAGA3	9	P43357	MelVac-CTRL	4	MelVac	241.14
MAGA3	9	P43357	MelVac-CTRL	5	MelVac	410.88
MAGA3	9	P43357	MelVac-CTRL	6	MelVac	317.72
MAGA3	9	P43357	NSCLC	1	MelVac	300.48
MAGA3	9	P43357	NSCLC	2	MelVac	251.74
MAGA3	9	P43357	NSCLC	3	MelVac	302.54
MAGA3	9	P43357	NSCLC	4	MelVac	266.66
MAGA3	9	P43357	NSCLC	5	MelVac	291.88
MAGA3	9	P43357	NSCLC	6	MelVac	276.14
MAGA3	9	P43357	NSCLC	7	MelVac	234.88
MAGA3	9	P43357	NSCLC	8	MelVac	275.44
MAGA3	9	P43357	NSCLC	9	MelVac	307.06
MAGA3	9	P43357	NSCLC	10	MelVac	301.36
MAGA3	9	P43357	NSCLC	11	MelVac	261.42
MAGA3	9	P43357	NSCLC	12	MelVac	342.08
MAGA3	9	P43357	NSCLC	13	MelVac	317.8
MAGA3	9	P43357	NSCLC	14	MelVac	332.48
MAGA3	9	P43357	NSCLC	15	MelVac	280.76
MAGA3	9	P43357	NSCLC	16	MelVac	232.78
MAGA3	9	P43357	NSCLC	17	MelVac	227.18
MAGA3	9	P43357	NSCLC	18	MelVac	325.48
MAGA3	9	P43357	PEM-Mel	1	MelVac	404.9
MAGA3	9	P43357	PEM-Mel	2	MelVac	257.32
MAGA3	9	P43357	PEM-Mel	3	MelVac	258.56
MAGA3	9	P43357	PEM-Mel	4	MelVac	307.8
MAGA3	9	P43357	PEM-Mel	5	MelVac	273.78
MAGE1	17	Q9HCI5	CTRL-Mel	1	MelVac	251.0429448
MAGE1	17	Q9HCI5	CTRL-Mel	2	MelVac	243.0674847
MAGE1	17	Q9HCI5	CTRL-Mel	3	MelVac	209.9202454
MAGE1	17	Q9HCI5	CTRL-Mel	4	MelVac	282.0184049
MAGE1	17	Q9HCI5	CTRL-Mel	5	MelVac	251.8343558
MAGE1	17	Q9HCI5	CTRL-Mel	6	MelVac	280.1595092
MAGE1	17	Q9HCI5	CTRL-Mel	7	MelVac	190.0920245
MAGE1	17	Q9HCI5	CTRL-Mel	8	MelVac	259.5889571
MAGE1	17	Q9HCI5	CTRL-Mel	9	MelVac	279.2055215
MAGE1	17	Q9HCI5	CTRL-Mel	10	MelVac	269.8680982
MAGE1	17	Q9HCI5	CTRL-Mel	11	MelVac	304.4478528
MAGE1	17	Q9HCI5	CTRL-Mel	12	MelVac	261.797546
MAGE1	17	Q9HCI5	CTRL-Mel	13	MelVac	266.8773006
MAGE1	17	Q9HCI5	CTRL-Mel	14	MelVac	283.4907975
MAGE1	17	Q9HCI5	CTRL-Mel	15	MelVac	272.6564417
MAGE1	17	Q9HCI5	CTRL-Mel	16	MelVac	287.9754601
MAGE1	17	Q9HCI5	CTRL-Mel	17	MelVac	227.2668712
MAGE1	17	Q9HCI5	CTRL-Mel	18	MelVac	237.4631902
MAGE1	17	Q9HCI5	CTRL-Mel	19	MelVac	250.2116564
MAGE1	17	Q9HCI5	CTRL-Mel	20	MelVac	278.9110429
MAGE1	17	Q9HCI5	CTRL-Mel	21	MelVac	251.8680982
MAGE1	17	Q9HCI5	MelVac	1	MelVac	361.6104294
MAGE1	17	Q9HCI5	MelVac	2	MelVac	525.7668712
MAGE1	17	Q9HCI5	MelVac	3	MelVac	394.3220859
MAGE1	17	Q9HCI5	MelVac	4	MelVac	494.5705521
MAGE1	17	Q9HCI5	MelVac	5	MelVac	497.6779141
MAGE1	17	Q9HCI5	MelVac	6	MelVac	377.9662577
MAGE1	17	Q9HCI5	MelVac-CTRL	1	MelVac	260.7883436
MAGE1	17	Q9HCI5	MelVac-CTRL	2	MelVac	285.5766871
MAGE1	17	Q9HCI5	MelVac-CTRL	3	MelVac	252.9723926
MAGE1	17	Q9HCI5	MelVac-CTRL	4	MelVac	289.2208589
MAGE1	17	Q9HCI5	MelVac-CTRL	5	MelVac	261.3435583
MAGE1	17	Q9HCI5	MelVac-CTRL	6	MelVac	264.8251534
MAGE1	17	Q9HCI5	NSCLC	1	MelVac	486.0920245
MAGE1	17	Q9HCI5	NSCLC	2	MelVac	295.601227
MAGE1	17	Q9HCI5	NSCLC	3	MelVac	327.4447853
MAGE1	17	Q9HCI5	NSCLC	4	MelVac	339.7791411
MAGE1	17	Q9HCI5	NSCLC	5	MelVac	301.5705521
MAGE1	17	Q9HCI5	NSCLC	6	MelVac	347.5736196
MAGE1	17	Q9HCI5	NSCLC	7	MelVac	319.1257669
MAGE1	17	Q9HCI5	NSCLC	8	MelVac	293.3159509
MAGE1	17	Q9HCI5	NSCLC	9	MelVac	351.9877301
MAGE1	17	Q9HCI5	NSCLC	10	MelVac	317.3067485
MAGE1	17	Q9HCI5	NSCLC	11	MelVac	303.4539877
MAGE1	17	Q9HCI5	NSCLC	12	MelVac	349.6257669
MAGE1	17	Q9HCI5	NSCLC	13	MelVac	334.9079755
MAGE1	17	Q9HCI5	NSCLC	14	MelVac	284.1595092
MAGE1	17	Q9HCI5	NSCLC	15	MelVac	345.3650307
MAGE1	17	Q9HCI5	NSCLC	16	MelVac	340.1503067
MAGE1	17	Q9HCI5	NSCLC	17	MelVac	307.3067485
MAGE1	17	Q9HCI5	NSCLC	18	MelVac	292.1840491
MAGE1	17	Q9HCI5	PEM-Mel	1	MelVac	249.6687117
MAGE1	17	Q9HCI5	PEM-Mel	2	MelVac	350.3159509
MAGE1	17	Q9HCI5	PEM-Mel	3	MelVac	279.6717791
MAGE1	17	Q9HCI5	PEM-Mel	4	MelVac	301.7607362
MAGE1	17	Q9HCI5	PEM-Mel	5	MelVac	307.2147239
NSE3	25	Q96MG7	CTRL-Mel	1	MelVac	197.8181818
NSE3	25	Q96MG7	CTRL-Mel	2	MelVac	183.2363636
NSE3	25	Q96MG7	CTRL-Mel	3	MelVac	161.0363636
NSE3	25	Q96MG7	CTRL-Mel	4	MelVac	244.5090909
NSE3	25	Q96MG7	CTRL-Mel	5	MelVac	182.9454545
NSE3	25	Q96MG7	CTRL-Mel	6	MelVac	269.0181818
NSE3	25	Q96MG7	CTRL-Mel	7	MelVac	136.8363636
NSE3	25	Q96MG7	CTRL-Mel	8	MelVac	171.5090909
NSE3	25	Q96MG7	CTRL-Mel	9	MelVac	201
NSE3	25	Q96MG7	CTRL-Mel	10	MelVac	150.5818182
NSE3	25	Q96MG7	CTRL-Mel	11	MelVac	206.8909091
NSE3	25	Q96MG7	CTRL-Mel	12	MelVac	270.9636364
NSE3	25	Q96MG7	CTRL-Mel	13	MelVac	192.4181818
NSE3	25	Q96MG7	CTRL-Mel	14	MelVac	183.9454545
NSE3	25	Q96MG7	CTRL-Mel	15	MelVac	163.9090909
NSE3	25	Q96MG7	CTRL-Mel	16	MelVac	226.6909091
NSE3	25	Q96MG7	CTRL-Mel	17	MelVac	165.3090909
NSE3	25	Q96MG7	CTRL-Mel	18	MelVac	156.3636364
NSE3	25	Q96MG7	CTRL-Mel	19	MelVac	179.9090909
NSE3	25	Q96MG7	CTRL-Mel	20	MelVac	171.4727273
NSE3	25	Q96MG7	CTRL-Mel	21	MelVac	183.9090909
NSE3	25	Q96MG7	MelVac	1	MelVac	359.9818182
NSE3	25	Q96MG7	MelVac	2	MelVac	349.9454545
NSE3	25	Q96MG7	MelVac	3	MelVac	372.5090909
NSE3	25	Q96MG7	MelVac	4	MelVac	379.8727273
NSE3	25	Q96MG7	MelVac	5	MelVac	470.8181818
NSE3	25	Q96MG7	MelVac	6	MelVac	327.0545455
NSE3	25	Q96MG7	MelVac-CTRL	1	MelVac	201.3090909
NSE3	25	Q96MG7	MelVac-CTRL	2	MelVac	173.9636364
NSE3	25	Q96MG7	MelVac-CTRL	3	MelVac	185.5454545
NSE3	25	Q96MG7	MelVac-CTRL	4	MelVac	160.5636364
NSE3	25	Q96MG7	MelVac-CTRL	5	MelVac	163.8181818
NSE3	25	Q96MG7	MelVac-CTRL	6	MelVac	178.9272727
NSE3	25	Q96MG7	NSCLC	1	MelVac	194.1454545
NSE3	25	Q96MG7	NSCLC	2	MelVac	206.5636364
NSE3	25	Q96MG7	NSCLC	3	MelVac	230.4909091
NSE3	25	Q96MG7	NSCLC	4	MelVac	216.1272727
NSE3	25	Q96MG7	NSCLC	5	MelVac	226.2727273
NSE3	25	Q96MG7	NSCLC	6	MelVac	225.2545455
NSE3	25	Q96MG7	NSCLC	7	MelVac	166.5818182
NSE3	25	Q96MG7	NSCLC	8	MelVac	207.2
NSE3	25	Q96MG7	NSCLC	9	MelVac	213.2
NSE3	25	Q96MG7	NSCLC	10	MelVac	234.2
NSE3	25	Q96MG7	NSCLC	11	MelVac	226.5454545
NSE3	25	Q96MG7	NSCLC	12	MelVac	227.3454545
NSE3	25	Q96MG7	NSCLC	13	MelVac	198.4
NSE3	25	Q96MG7	NSCLC	14	MelVac	185.6
NSE3	25	Q96MG7	NSCLC	15	MelVac	213.2545455
NSE3	25	Q96MG7	NSCLC	16	MelVac	190.8181818
NSE3	25	Q96MG7	NSCLC	17	MelVac	220.2727273
NSE3	25	Q96MG7	NSCLC	18	MelVac	174.4363636
NSE3	25	Q96MG7	PEM-Mel	1	MelVac	197.1272727
NSE3	25	Q96MG7	PEM-Mel	2	MelVac	260.4727273
NSE3	25	Q96MG7	PEM-Mel	3	MelVac	203.3636364
NSE3	25	Q96MG7	PEM-Mel	4	MelVac	213.5090909
NSE3	25	Q96MG7	PEM-Mel	5	MelVac	211.2727273
