# Supplementary material for: Melanoma-specific antigen-associated antitumor antibody reactivity as an immune-related biomarker for targeted immunotherapies
Source: Commun Med (Lond). 2022 May 11;2:48. doi: 10.1038/s43856-022-00114-7 (PMC9095616; doi:10.1038/s43856-022-00114-7)
Supplement: Supplementary file 7 — Supplementary Data 5 [file 43856_2022_114_MOESM7_ESM.txt]

Sample	Group	Marker	Abundance
NSCLC1	NSCLC	EBV	555
NSCLC1	NSCLC	CMV	246
NSCLC1	NSCLC	M1	215
NSCLC1	NSCLC	M14	0
NSCLC1	NSCLC	M11	155
NSCLC1	NSCLC	M2	683
NSCLC1	NSCLC	M4	322
NSCLC1	NSCLC	M8	132
NSCLC1	NSCLC	M10	78
NSCLC1	NSCLC	M15	278
NSCLC1	NSCLC	M13	184
NSCLC1	NSCLC	M5	537
NSCLC1	NSCLC	M7	279
NSCLC1	NSCLC	M3	115
NSCLC1	NSCLC	M9	187
NSCLC1	NSCLC	M6	343
NSCLC1	NSCLC	M12	434
MelVac1	MelVac	EBV	857
MelVac1	MelVac	CMV	0
MelVac1	MelVac	M1	0
MelVac1	MelVac	M14	629
MelVac1	MelVac	M11	765
MelVac1	MelVac	M2	809
MelVac1	MelVac	M4	282
MelVac1	MelVac	M8	336
MelVac1	MelVac	M10	301
MelVac1	MelVac	M15	1205
MelVac1	MelVac	M13	394
MelVac1	MelVac	M5	769
MelVac1	MelVac	M7	9
MelVac1	MelVac	M3	0
MelVac1	MelVac	M9	269
MelVac1	MelVac	M6	477
MelVac1	MelVac	M12	341
MelVac1-Comp	MelVacComp	EBV	623
MelVac1-Comp	MelVacComp	CMV	81
MelVac1-Comp	MelVacComp	M1	246
MelVac1-Comp	MelVacComp	M14	0
MelVac1-Comp	MelVacComp	M11	175
MelVac1-Comp	MelVacComp	M2	1192
MelVac1-Comp	MelVacComp	M4	376
MelVac1-Comp	MelVacComp	M8	177
MelVac1-Comp	MelVacComp	M10	174
MelVac1-Comp	MelVacComp	M15	264
MelVac1-Comp	MelVacComp	M13	487
MelVac1-Comp	MelVacComp	M5	1163
MelVac1-Comp	MelVacComp	M7	16
MelVac1-Comp	MelVacComp	M3	394
MelVac1-Comp	MelVacComp	M9	2
MelVac1-Comp	MelVacComp	M6	489
MelVac1-Comp	MelVacComp	M12	312
MelVac-CTRL1	MelVac-CTRL	EBV	891
MelVac-CTRL1	MelVac-CTRL	CMV	0
MelVac-CTRL1	MelVac-CTRL	M1	132
MelVac-CTRL1	MelVac-CTRL	M14	0
MelVac-CTRL1	MelVac-CTRL	M11	2
MelVac-CTRL1	MelVac-CTRL	M2	639
MelVac-CTRL1	MelVac-CTRL	M4	243
MelVac-CTRL1	MelVac-CTRL	M8	43
MelVac-CTRL1	MelVac-CTRL	M10	289
MelVac-CTRL1	MelVac-CTRL	M15	551
MelVac-CTRL1	MelVac-CTRL	M13	929
MelVac-CTRL1	MelVac-CTRL	M5	559
MelVac-CTRL1	MelVac-CTRL	M7	218
MelVac-CTRL1	MelVac-CTRL	M3	3
MelVac-CTRL1	MelVac-CTRL	M9	33
MelVac-CTRL1	MelVac-CTRL	M6	557
MelVac-CTRL1	MelVac-CTRL	M12	167
MelVac2	MelVac	EBV	11751
MelVac2	MelVac	CMV	212
MelVac2	MelVac	M1	198
MelVac2	MelVac	M14	0
MelVac2	MelVac	M11	41
MelVac2	MelVac	M2	1301
MelVac2	MelVac	M4	876
MelVac2	MelVac	M8	129
MelVac2	MelVac	M10	164
MelVac2	MelVac	M15	477
MelVac2	MelVac	M13	1193
MelVac2	MelVac	M5	4446
MelVac2	MelVac	M7	387
MelVac2	MelVac	M3	407
MelVac2	MelVac	M9	459
MelVac2	MelVac	M6	1181
MelVac2	MelVac	M12	5
MelVac2-Comp	MelVacComp	EBV	15464
MelVac2-Comp	MelVacComp	CMV	228
MelVac2-Comp	MelVacComp	M1	188
MelVac2-Comp	MelVacComp	M14	97
MelVac2-Comp	MelVacComp	M11	93
MelVac2-Comp	MelVacComp	M2	595
MelVac2-Comp	MelVacComp	M4	937
MelVac2-Comp	MelVacComp	M8	174
MelVac2-Comp	MelVacComp	M10	78
MelVac2-Comp	MelVacComp	M15	640
MelVac2-Comp	MelVacComp	M13	399
MelVac2-Comp	MelVacComp	M5	4476
MelVac2-Comp	MelVacComp	M7	94
MelVac2-Comp	MelVacComp	M3	269
MelVac2-Comp	MelVacComp	M9	231
MelVac2-Comp	MelVacComp	M6	732
MelVac2-Comp	MelVacComp	M12	555
MelVac-CTRL2	MelVac-CTRL	EBV	13743
MelVac-CTRL2	MelVac-CTRL	CMV	109
MelVac-CTRL2	MelVac-CTRL	M1	99
MelVac-CTRL2	MelVac-CTRL	M14	36
MelVac-CTRL2	MelVac-CTRL	M11	5
MelVac-CTRL2	MelVac-CTRL	M2	586
MelVac-CTRL2	MelVac-CTRL	M4	92
MelVac-CTRL2	MelVac-CTRL	M8	314
MelVac-CTRL2	MelVac-CTRL	M10	194
MelVac-CTRL2	MelVac-CTRL	M15	627
MelVac-CTRL2	MelVac-CTRL	M13	634
MelVac-CTRL2	MelVac-CTRL	M5	3450
MelVac-CTRL2	MelVac-CTRL	M7	65
MelVac-CTRL2	MelVac-CTRL	M3	323
MelVac-CTRL2	MelVac-CTRL	M9	0
MelVac-CTRL2	MelVac-CTRL	M6	508
MelVac-CTRL2	MelVac-CTRL	M12	688
MelVac3	MelVac	EBV	2147
MelVac3	MelVac	CMV	161
MelVac3	MelVac	M1	277
MelVac3	MelVac	M14	0
MelVac3	MelVac	M11	342
MelVac3	MelVac	M2	715
MelVac3	MelVac	M4	1292
MelVac3	MelVac	M8	2686
MelVac3	MelVac	M10	196
MelVac3	MelVac	M15	251
MelVac3	MelVac	M13	102
MelVac3	MelVac	M5	666
MelVac3	MelVac	M7	446
MelVac3	MelVac	M3	243
MelVac3	MelVac	M9	453
MelVac3	MelVac	M6	644
MelVac3	MelVac	M12	570
MelVac3-Comp	MelVacComp	EBV	2372
MelVac3-Comp	MelVacComp	CMV	192
MelVac3-Comp	MelVacComp	M1	195
MelVac3-Comp	MelVacComp	M14	0
MelVac3-Comp	MelVacComp	M11	147
MelVac3-Comp	MelVacComp	M2	409
MelVac3-Comp	MelVacComp	M4	545
MelVac3-Comp	MelVacComp	M8	265
MelVac3-Comp	MelVacComp	M10	0
MelVac3-Comp	MelVacComp	M15	1259
MelVac3-Comp	MelVacComp	M13	611
MelVac3-Comp	MelVacComp	M5	866
MelVac3-Comp	MelVacComp	M7	546
MelVac3-Comp	MelVacComp	M3	133
MelVac3-Comp	MelVacComp	M9	1050
MelVac3-Comp	MelVacComp	M6	638
MelVac3-Comp	MelVacComp	M12	233
MelVac-CTRL3	MelVac-CTRL	EBV	4345
MelVac-CTRL3	MelVac-CTRL	CMV	12
MelVac-CTRL3	MelVac-CTRL	M1	0
MelVac-CTRL3	MelVac-CTRL	M14	0
MelVac-CTRL3	MelVac-CTRL	M11	0
MelVac-CTRL3	MelVac-CTRL	M2	0
MelVac-CTRL3	MelVac-CTRL	M4	0
MelVac-CTRL3	MelVac-CTRL	M8	263
MelVac-CTRL3	MelVac-CTRL	M10	512
MelVac-CTRL3	MelVac-CTRL	M15	448
MelVac-CTRL3	MelVac-CTRL	M13	480
MelVac-CTRL3	MelVac-CTRL	M5	637
MelVac-CTRL3	MelVac-CTRL	M7	159
MelVac-CTRL3	MelVac-CTRL	M3	30
MelVac-CTRL3	MelVac-CTRL	M9	606
MelVac-CTRL3	MelVac-CTRL	M6	578
MelVac-CTRL3	MelVac-CTRL	M12	810
NSCLC2	NSCLC	EBV	5744
NSCLC2	NSCLC	CMV	9692
NSCLC2	NSCLC	M1	2
NSCLC2	NSCLC	M14	164
NSCLC2	NSCLC	M11	503
NSCLC2	NSCLC	M2	523
NSCLC2	NSCLC	M4	150
NSCLC2	NSCLC	M8	0
NSCLC2	NSCLC	M10	301
NSCLC2	NSCLC	M15	270
NSCLC2	NSCLC	M13	40
NSCLC2	NSCLC	M5	468
NSCLC2	NSCLC	M7	253
NSCLC2	NSCLC	M3	181
NSCLC2	NSCLC	M9	77
NSCLC2	NSCLC	M6	444
NSCLC2	NSCLC	M12	640
NSCLC3	NSCLC	EBV	1571
NSCLC3	NSCLC	CMV	363
NSCLC3	NSCLC	M1	0
NSCLC3	NSCLC	M14	78
NSCLC3	NSCLC	M11	194
NSCLC3	NSCLC	M2	543
NSCLC3	NSCLC	M4	384
NSCLC3	NSCLC	M8	366
NSCLC3	NSCLC	M10	7
NSCLC3	NSCLC	M15	733
NSCLC3	NSCLC	M13	208
NSCLC3	NSCLC	M5	124
NSCLC3	NSCLC	M7	192
NSCLC3	NSCLC	M3	96
NSCLC3	NSCLC	M9	33
NSCLC3	NSCLC	M6	493
NSCLC3	NSCLC	M12	84
MelVac4	MelVac	EBV	492
MelVac4	MelVac	CMV	2859
MelVac4	MelVac	M1	0
MelVac4	MelVac	M14	244
MelVac4	MelVac	M11	270
MelVac4	MelVac	M2	734
MelVac4	MelVac	M4	778
MelVac4	MelVac	M8	379
MelVac4	MelVac	M10	886
MelVac4	MelVac	M15	1174
MelVac4	MelVac	M13	633
MelVac4	MelVac	M5	995
MelVac4	MelVac	M7	914
MelVac4	MelVac	M3	372
MelVac4	MelVac	M9	180
MelVac4	MelVac	M6	1304
MelVac4	MelVac	M12	136
MelVac4-Comp	MelVacComp	EBV	577
MelVac4-Comp	MelVacComp	CMV	1859
MelVac4-Comp	MelVacComp	M1	438
MelVac4-Comp	MelVacComp	M14	0
MelVac4-Comp	MelVacComp	M11	74
MelVac4-Comp	MelVacComp	M2	371
MelVac4-Comp	MelVacComp	M4	713
MelVac4-Comp	MelVacComp	M8	383
MelVac4-Comp	MelVacComp	M10	212
MelVac4-Comp	MelVacComp	M15	836
MelVac4-Comp	MelVacComp	M13	73
MelVac4-Comp	MelVacComp	M5	299
MelVac4-Comp	MelVacComp	M7	178
MelVac4-Comp	MelVacComp	M3	130
MelVac4-Comp	MelVacComp	M9	53
MelVac4-Comp	MelVacComp	M6	303
MelVac4-Comp	MelVacComp	M12	173
MelVac-CTRL4	MelVac-CTRL	EBV	1404
MelVac-CTRL4	MelVac-CTRL	CMV	3609
MelVac-CTRL4	MelVac-CTRL	M1	0
MelVac-CTRL4	MelVac-CTRL	M14	0
MelVac-CTRL4	MelVac-CTRL	M11	458
MelVac-CTRL4	MelVac-CTRL	M2	1048
MelVac-CTRL4	MelVac-CTRL	M4	624
MelVac-CTRL4	MelVac-CTRL	M8	159
MelVac-CTRL4	MelVac-CTRL	M10	0
MelVac-CTRL4	MelVac-CTRL	M15	80
MelVac-CTRL4	MelVac-CTRL	M13	603
MelVac-CTRL4	MelVac-CTRL	M5	183
MelVac-CTRL4	MelVac-CTRL	M7	191
MelVac-CTRL4	MelVac-CTRL	M3	117
MelVac-CTRL4	MelVac-CTRL	M9	0
MelVac-CTRL4	MelVac-CTRL	M6	705
MelVac-CTRL4	MelVac-CTRL	M12	292
NSCLC4	NSCLC	EBV	5070
NSCLC4	NSCLC	CMV	1874
NSCLC4	NSCLC	M1	44
NSCLC4	NSCLC	M14	0
NSCLC4	NSCLC	M11	605
NSCLC4	NSCLC	M2	896
NSCLC4	NSCLC	M4	445
NSCLC4	NSCLC	M8	207
NSCLC4	NSCLC	M10	0
NSCLC4	NSCLC	M15	166
NSCLC4	NSCLC	M13	411
NSCLC4	NSCLC	M5	483
NSCLC4	NSCLC	M7	186
NSCLC4	NSCLC	M3	11
NSCLC4	NSCLC	M9	209
NSCLC4	NSCLC	M6	687
NSCLC4	NSCLC	M12	467
NSCLC5	NSCLC	EBV	27594
NSCLC5	NSCLC	CMV	177
NSCLC5	NSCLC	M1	0
NSCLC5	NSCLC	M14	65
NSCLC5	NSCLC	M11	286
NSCLC5	NSCLC	M2	736
NSCLC5	NSCLC	M4	554
NSCLC5	NSCLC	M8	168
NSCLC5	NSCLC	M10	113
NSCLC5	NSCLC	M15	346
NSCLC5	NSCLC	M13	292
NSCLC5	NSCLC	M5	441
NSCLC5	NSCLC	M7	97
NSCLC5	NSCLC	M3	4
NSCLC5	NSCLC	M9	289
NSCLC5	NSCLC	M6	862
NSCLC5	NSCLC	M12	163
NSCLC6	NSCLC	EBV	4495
NSCLC6	NSCLC	CMV	547
NSCLC6	NSCLC	M1	0
NSCLC6	NSCLC	M14	0
NSCLC6	NSCLC	M11	292
NSCLC6	NSCLC	M2	108
NSCLC6	NSCLC	M4	132
NSCLC6	NSCLC	M8	0
NSCLC6	NSCLC	M10	47
NSCLC6	NSCLC	M15	212
NSCLC6	NSCLC	M13	568
NSCLC6	NSCLC	M5	1308
NSCLC6	NSCLC	M7	243
NSCLC6	NSCLC	M3	0
NSCLC6	NSCLC	M9	23
NSCLC6	NSCLC	M6	379
NSCLC6	NSCLC	M12	276
NSCLC7	NSCLC	EBV	40776
NSCLC7	NSCLC	CMV	503
NSCLC7	NSCLC	M1	186
NSCLC7	NSCLC	M14	3
NSCLC7	NSCLC	M11	333
NSCLC7	NSCLC	M2	792
NSCLC7	NSCLC	M4	961
NSCLC7	NSCLC	M8	0
NSCLC7	NSCLC	M10	448
NSCLC7	NSCLC	M15	169
NSCLC7	NSCLC	M13	440
NSCLC7	NSCLC	M5	801
NSCLC7	NSCLC	M7	206
NSCLC7	NSCLC	M3	2
NSCLC7	NSCLC	M9	94
NSCLC7	NSCLC	M6	510
NSCLC7	NSCLC	M12	174
MelVac5	MelVac	EBV	32439
MelVac5	MelVac	CMV	1281
MelVac5	MelVac	M1	203
MelVac5	MelVac	M14	190
MelVac5	MelVac	M11	0
MelVac5	MelVac	M2	424
MelVac5	MelVac	M4	970
MelVac5	MelVac	M8	490
MelVac5	MelVac	M10	184
MelVac5	MelVac	M15	463
MelVac5	MelVac	M13	697
MelVac5	MelVac	M5	865
MelVac5	MelVac	M7	17342
MelVac5	MelVac	M3	321
MelVac5	MelVac	M9	1976
MelVac5	MelVac	M6	634
MelVac5	MelVac	M12	884
MelVac5-Comp	MelVacComp	EBV	23652
MelVac5-Comp	MelVacComp	CMV	1143
MelVac5-Comp	MelVacComp	M1	97
MelVac5-Comp	MelVacComp	M14	0
MelVac5-Comp	MelVacComp	M11	5
MelVac5-Comp	MelVacComp	M2	451
MelVac5-Comp	MelVacComp	M4	1222
MelVac5-Comp	MelVacComp	M8	346
MelVac5-Comp	MelVacComp	M10	282
MelVac5-Comp	MelVacComp	M15	552
MelVac5-Comp	MelVacComp	M13	615
MelVac5-Comp	MelVacComp	M5	417
MelVac5-Comp	MelVacComp	M7	14602
MelVac5-Comp	MelVacComp	M3	113
MelVac5-Comp	MelVacComp	M9	1156
MelVac5-Comp	MelVacComp	M6	395
MelVac5-Comp	MelVacComp	M12	458
MelVac-CTRL5	MelVac-CTRL	EBV	21093
MelVac-CTRL5	MelVac-CTRL	CMV	341
MelVac-CTRL5	MelVac-CTRL	M1	125
MelVac-CTRL5	MelVac-CTRL	M14	0
MelVac-CTRL5	MelVac-CTRL	M11	7
MelVac-CTRL5	MelVac-CTRL	M2	1066
MelVac-CTRL5	MelVac-CTRL	M4	331
MelVac-CTRL5	MelVac-CTRL	M8	432
MelVac-CTRL5	MelVac-CTRL	M10	18
MelVac-CTRL5	MelVac-CTRL	M15	208
MelVac-CTRL5	MelVac-CTRL	M13	0
MelVac-CTRL5	MelVac-CTRL	M5	9
MelVac-CTRL5	MelVac-CTRL	M7	1620
MelVac-CTRL5	MelVac-CTRL	M3	0
MelVac-CTRL5	MelVac-CTRL	M9	1132
MelVac-CTRL5	MelVac-CTRL	M6	500
MelVac-CTRL5	MelVac-CTRL	M12	458
MelVac6	MelVac	EBV	3669
MelVac6	MelVac	CMV	2705
MelVac6	MelVac	M1	221
MelVac6	MelVac	M14	149
MelVac6	MelVac	M11	455
MelVac6	MelVac	M2	1202
MelVac6	MelVac	M4	653
MelVac6	MelVac	M8	131
MelVac6	MelVac	M10	114
MelVac6	MelVac	M15	351
MelVac6	MelVac	M13	470
MelVac6	MelVac	M5	839
MelVac6	MelVac	M7	618
MelVac6	MelVac	M3	493
MelVac6	MelVac	M9	572
MelVac6	MelVac	M6	1341
MelVac6	MelVac	M12	621
MelVac6-Comp	MelVacComp	EBV	1564
MelVac6-Comp	MelVacComp	CMV	2428
MelVac6-Comp	MelVacComp	M1	0
MelVac6-Comp	MelVacComp	M14	124
MelVac6-Comp	MelVacComp	M11	189
MelVac6-Comp	MelVacComp	M2	237
MelVac6-Comp	MelVacComp	M4	317
MelVac6-Comp	MelVacComp	M8	145
MelVac6-Comp	MelVacComp	M10	7
MelVac6-Comp	MelVacComp	M15	81
MelVac6-Comp	MelVacComp	M13	189
MelVac6-Comp	MelVacComp	M5	867
MelVac6-Comp	MelVacComp	M7	180
MelVac6-Comp	MelVacComp	M3	0
MelVac6-Comp	MelVacComp	M9	77
MelVac6-Comp	MelVacComp	M6	1698
MelVac6-Comp	MelVacComp	M12	62
MelVac-CTRL6	MelVac-CTRL	EBV	3252
MelVac-CTRL6	MelVac-CTRL	CMV	3036
MelVac-CTRL6	MelVac-CTRL	M1	0
MelVac-CTRL6	MelVac-CTRL	M14	0
MelVac-CTRL6	MelVac-CTRL	M11	0
MelVac-CTRL6	MelVac-CTRL	M2	541
MelVac-CTRL6	MelVac-CTRL	M4	291
MelVac-CTRL6	MelVac-CTRL	M8	0
MelVac-CTRL6	MelVac-CTRL	M10	242
MelVac-CTRL6	MelVac-CTRL	M15	159
MelVac-CTRL6	MelVac-CTRL	M13	173
MelVac-CTRL6	MelVac-CTRL	M5	528
MelVac-CTRL6	MelVac-CTRL	M7	499
MelVac-CTRL6	MelVac-CTRL	M3	0
MelVac-CTRL6	MelVac-CTRL	M9	5
MelVac-CTRL6	MelVac-CTRL	M6	357
MelVac-CTRL6	MelVac-CTRL	M12	54
NSCLC8	NSCLC	EBV	2520
NSCLC8	NSCLC	CMV	9843
NSCLC8	NSCLC	M1	0
NSCLC8	NSCLC	M14	48
NSCLC8	NSCLC	M11	148
NSCLC8	NSCLC	M2	294
NSCLC8	NSCLC	M4	399
NSCLC8	NSCLC	M8	206
NSCLC8	NSCLC	M10	350
NSCLC8	NSCLC	M15	687
NSCLC8	NSCLC	M13	293
NSCLC8	NSCLC	M5	586
NSCLC8	NSCLC	M7	81
NSCLC8	NSCLC	M3	237
NSCLC8	NSCLC	M9	73
NSCLC8	NSCLC	M6	401
NSCLC8	NSCLC	M12	97
NSCLC9	NSCLC	EBV	772
NSCLC9	NSCLC	CMV	647
NSCLC9	NSCLC	M1	0
NSCLC9	NSCLC	M14	0
NSCLC9	NSCLC	M11	251
NSCLC9	NSCLC	M2	486
NSCLC9	NSCLC	M4	528
NSCLC9	NSCLC	M8	391
NSCLC9	NSCLC	M10	127
NSCLC9	NSCLC	M15	254
NSCLC9	NSCLC	M13	431
NSCLC9	NSCLC	M5	105
NSCLC9	NSCLC	M7	649
NSCLC9	NSCLC	M3	5
NSCLC9	NSCLC	M9	0
NSCLC9	NSCLC	M6	423
NSCLC9	NSCLC	M12	188
NSCLC10	NSCLC	EBV	969
NSCLC10	NSCLC	CMV	134
NSCLC10	NSCLC	M1	106
NSCLC10	NSCLC	M14	61
NSCLC10	NSCLC	M11	229
NSCLC10	NSCLC	M2	562
NSCLC10	NSCLC	M4	486
NSCLC10	NSCLC	M8	81
NSCLC10	NSCLC	M10	155
NSCLC10	NSCLC	M15	376
NSCLC10	NSCLC	M13	299
NSCLC10	NSCLC	M5	717
NSCLC10	NSCLC	M7	268
NSCLC10	NSCLC	M3	120
NSCLC10	NSCLC	M9	116
NSCLC10	NSCLC	M6	509
NSCLC10	NSCLC	M12	314
NSCLC11	NSCLC	EBV	483
NSCLC11	NSCLC	CMV	110
NSCLC11	NSCLC	M1	447
NSCLC11	NSCLC	M14	35
NSCLC11	NSCLC	M11	41
NSCLC11	NSCLC	M2	986
NSCLC11	NSCLC	M4	311
NSCLC11	NSCLC	M8	72
NSCLC11	NSCLC	M10	67
NSCLC11	NSCLC	M15	553
NSCLC11	NSCLC	M13	201
NSCLC11	NSCLC	M5	948
NSCLC11	NSCLC	M7	221
NSCLC11	NSCLC	M3	163
NSCLC11	NSCLC	M9	272
NSCLC11	NSCLC	M6	323
NSCLC11	NSCLC	M12	347
NSCLC12	NSCLC	EBV	359
NSCLC12	NSCLC	CMV	381
NSCLC12	NSCLC	M1	331
NSCLC12	NSCLC	M14	76
NSCLC12	NSCLC	M11	153
NSCLC12	NSCLC	M2	630
NSCLC12	NSCLC	M4	1136
NSCLC12	NSCLC	M8	63
NSCLC12	NSCLC	M10	14
NSCLC12	NSCLC	M15	223
NSCLC12	NSCLC	M13	286
NSCLC12	NSCLC	M5	797
NSCLC12	NSCLC	M7	476
NSCLC12	NSCLC	M3	271
NSCLC12	NSCLC	M9	213
NSCLC12	NSCLC	M6	709
NSCLC12	NSCLC	M12	655
NSCLC13	NSCLC	EBV	1015
NSCLC13	NSCLC	CMV	139
NSCLC13	NSCLC	M1	64
NSCLC13	NSCLC	M14	269
NSCLC13	NSCLC	M11	213
NSCLC13	NSCLC	M2	547
NSCLC13	NSCLC	M4	118
NSCLC13	NSCLC	M8	70
NSCLC13	NSCLC	M10	135
NSCLC13	NSCLC	M15	465
NSCLC13	NSCLC	M13	190
NSCLC13	NSCLC	M5	721
NSCLC13	NSCLC	M7	124
NSCLC13	NSCLC	M3	105
NSCLC13	NSCLC	M9	27
NSCLC13	NSCLC	M6	269
NSCLC13	NSCLC	M12	573
NSCLC14	NSCLC	EBV	409
NSCLC14	NSCLC	CMV	46729
NSCLC14	NSCLC	M1	0
NSCLC14	NSCLC	M14	0
NSCLC14	NSCLC	M11	71
NSCLC14	NSCLC	M2	104
NSCLC14	NSCLC	M4	555
NSCLC14	NSCLC	M8	103
NSCLC14	NSCLC	M10	0
NSCLC14	NSCLC	M15	465
NSCLC14	NSCLC	M13	114
NSCLC14	NSCLC	M5	381
NSCLC14	NSCLC	M7	804
NSCLC14	NSCLC	M3	254
NSCLC14	NSCLC	M9	361
NSCLC14	NSCLC	M6	294
NSCLC14	NSCLC	M12	350
NSCLC15	NSCLC	EBV	1573
NSCLC15	NSCLC	CMV	2507
NSCLC15	NSCLC	M1	0
NSCLC15	NSCLC	M14	65
NSCLC15	NSCLC	M11	352
NSCLC15	NSCLC	M2	678
NSCLC15	NSCLC	M4	959
NSCLC15	NSCLC	M8	95
NSCLC15	NSCLC	M10	30
NSCLC15	NSCLC	M15	661
NSCLC15	NSCLC	M13	218
NSCLC15	NSCLC	M5	931
NSCLC15	NSCLC	M7	495
NSCLC15	NSCLC	M3	2
NSCLC15	NSCLC	M9	212
NSCLC15	NSCLC	M6	269
NSCLC15	NSCLC	M12	289
NSCLC16	NSCLC	EBV	1659
NSCLC16	NSCLC	CMV	74
NSCLC16	NSCLC	M1	0
NSCLC16	NSCLC	M14	59
NSCLC16	NSCLC	M11	228
NSCLC16	NSCLC	M2	580
NSCLC16	NSCLC	M4	458
NSCLC16	NSCLC	M8	11
NSCLC16	NSCLC	M10	88
NSCLC16	NSCLC	M15	194
NSCLC16	NSCLC	M13	553
NSCLC16	NSCLC	M5	361
NSCLC16	NSCLC	M7	93
NSCLC16	NSCLC	M3	293
NSCLC16	NSCLC	M9	253
NSCLC16	NSCLC	M6	1132
NSCLC16	NSCLC	M12	110
NSCLC17	NSCLC	EBV	526
NSCLC17	NSCLC	CMV	145
NSCLC17	NSCLC	M1	0
NSCLC17	NSCLC	M14	0
NSCLC17	NSCLC	M11	273
NSCLC17	NSCLC	M2	855
NSCLC17	NSCLC	M4	688
NSCLC17	NSCLC	M8	109
NSCLC17	NSCLC	M10	3
NSCLC17	NSCLC	M15	380
NSCLC17	NSCLC	M13	423
NSCLC17	NSCLC	M5	391
NSCLC17	NSCLC	M7	276
NSCLC17	NSCLC	M3	0
NSCLC17	NSCLC	M9	31
NSCLC17	NSCLC	M6	28
NSCLC17	NSCLC	M12	91
NSCLC18	NSCLC	EBV	503
NSCLC18	NSCLC	CMV	112
NSCLC18	NSCLC	M1	43
NSCLC18	NSCLC	M14	0
NSCLC18	NSCLC	M11	0
NSCLC18	NSCLC	M2	376
NSCLC18	NSCLC	M4	388
NSCLC18	NSCLC	M8	457
NSCLC18	NSCLC	M10	409
NSCLC18	NSCLC	M15	599
NSCLC18	NSCLC	M13	411
NSCLC18	NSCLC	M5	273
NSCLC18	NSCLC	M7	340
NSCLC18	NSCLC	M3	24
NSCLC18	NSCLC	M9	68
NSCLC18	NSCLC	M6	814
NSCLC18	NSCLC	M12	204
PEM-Mel1	PEM-Mel	EBV	479
PEM-Mel1	PEM-Mel	CMV	1576
PEM-Mel1	PEM-Mel	M1	54
PEM-Mel1	PEM-Mel	M14	85
PEM-Mel1	PEM-Mel	M11	1062
PEM-Mel1	PEM-Mel	M2	2164
PEM-Mel1	PEM-Mel	M4	511
PEM-Mel1	PEM-Mel	M8	150
PEM-Mel1	PEM-Mel	M10	146
PEM-Mel1	PEM-Mel	M15	458
PEM-Mel1	PEM-Mel	M13	456
PEM-Mel1	PEM-Mel	M5	603
PEM-Mel1	PEM-Mel	M7	116
PEM-Mel1	PEM-Mel	M3	301
PEM-Mel1	PEM-Mel	M9	242
PEM-Mel1	PEM-Mel	M6	243
PEM-Mel1	PEM-Mel	M12	162
PEM-Mel2	PEM-Mel	EBV	859
PEM-Mel2	PEM-Mel	CMV	109
PEM-Mel2	PEM-Mel	M1	1003
PEM-Mel2	PEM-Mel	M14	82
PEM-Mel2	PEM-Mel	M11	555
PEM-Mel2	PEM-Mel	M2	1538
PEM-Mel2	PEM-Mel	M4	658
PEM-Mel2	PEM-Mel	M8	433
PEM-Mel2	PEM-Mel	M10	456
PEM-Mel2	PEM-Mel	M15	516
PEM-Mel2	PEM-Mel	M13	895
PEM-Mel2	PEM-Mel	M5	578
PEM-Mel2	PEM-Mel	M7	285
PEM-Mel2	PEM-Mel	M3	112
PEM-Mel2	PEM-Mel	M9	209
PEM-Mel2	PEM-Mel	M6	559
PEM-Mel2	PEM-Mel	M12	452
PEM-Mel3	PEM-Mel	EBV	491
PEM-Mel3	PEM-Mel	CMV	6751
PEM-Mel3	PEM-Mel	M1	166
PEM-Mel3	PEM-Mel	M14	102
PEM-Mel3	PEM-Mel	M11	205
PEM-Mel3	PEM-Mel	M2	519
PEM-Mel3	PEM-Mel	M4	936
PEM-Mel3	PEM-Mel	M8	116
PEM-Mel3	PEM-Mel	M10	291
PEM-Mel3	PEM-Mel	M15	469
PEM-Mel3	PEM-Mel	M13	385
PEM-Mel3	PEM-Mel	M5	634
PEM-Mel3	PEM-Mel	M7	693
PEM-Mel3	PEM-Mel	M3	135
PEM-Mel3	PEM-Mel	M9	230
PEM-Mel3	PEM-Mel	M6	486
PEM-Mel3	PEM-Mel	M12	331
PEM-Mel4	PEM-Mel	EBV	57653
PEM-Mel4	PEM-Mel	CMV	12373
PEM-Mel4	PEM-Mel	M1	111
PEM-Mel4	PEM-Mel	M14	21
PEM-Mel4	PEM-Mel	M11	649
PEM-Mel4	PEM-Mel	M2	2769
PEM-Mel4	PEM-Mel	M4	805
PEM-Mel4	PEM-Mel	M8	203
PEM-Mel4	PEM-Mel	M10	211
PEM-Mel4	PEM-Mel	M15	620
PEM-Mel4	PEM-Mel	M13	465
PEM-Mel4	PEM-Mel	M5	580
PEM-Mel4	PEM-Mel	M7	328
PEM-Mel4	PEM-Mel	M3	261
PEM-Mel4	PEM-Mel	M9	86
PEM-Mel4	PEM-Mel	M6	485
PEM-Mel4	PEM-Mel	M12	357
PEM-Mel5	PEM-Mel	EBV	560
PEM-Mel5	PEM-Mel	CMV	3729
PEM-Mel5	PEM-Mel	M1	31064
PEM-Mel5	PEM-Mel	M14	2146
PEM-Mel5	PEM-Mel	M11	945
PEM-Mel5	PEM-Mel	M2	1547
PEM-Mel5	PEM-Mel	M4	635
PEM-Mel5	PEM-Mel	M8	295
PEM-Mel5	PEM-Mel	M10	183
PEM-Mel5	PEM-Mel	M15	223
PEM-Mel5	PEM-Mel	M13	342
PEM-Mel5	PEM-Mel	M5	3127
PEM-Mel5	PEM-Mel	M7	136
PEM-Mel5	PEM-Mel	M3	289
PEM-Mel5	PEM-Mel	M9	83
PEM-Mel5	PEM-Mel	M6	725
PEM-Mel5	PEM-Mel	M12	441
Control8	CTRL-Mel	EBV	1193
Control8	CTRL-Mel	CMV	265
Control8	CTRL-Mel	M1	60
Control8	CTRL-Mel	M14	0
Control8	CTRL-Mel	M11	2
Control8	CTRL-Mel	M2	196
Control8	CTRL-Mel	M4	297
Control8	CTRL-Mel	M8	57
Control8	CTRL-Mel	M10	36
Control8	CTRL-Mel	M15	142
Control8	CTRL-Mel	M13	382
Control8	CTRL-Mel	M5	1107
Control8	CTRL-Mel	M7	111
Control8	CTRL-Mel	M3	75
Control8	CTRL-Mel	M9	210
Control8	CTRL-Mel	M6	261
Control8	CTRL-Mel	M12	181
Control13	CTRL-Mel	EBV	1440
Control13	CTRL-Mel	CMV	543
Control13	CTRL-Mel	M1	39
Control13	CTRL-Mel	M14	16
Control13	CTRL-Mel	M11	113
Control13	CTRL-Mel	M2	421
Control13	CTRL-Mel	M4	299
Control13	CTRL-Mel	M8	95
Control13	CTRL-Mel	M10	91
Control13	CTRL-Mel	M15	271
Control13	CTRL-Mel	M13	360
Control13	CTRL-Mel	M5	483
Control13	CTRL-Mel	M7	132
Control13	CTRL-Mel	M3	87
Control13	CTRL-Mel	M9	73
Control13	CTRL-Mel	M6	335
Control13	CTRL-Mel	M12	170
Control22	CTRL-Mel	EBV	392
Control22	CTRL-Mel	CMV	19634
Control22	CTRL-Mel	M1	81
Control22	CTRL-Mel	M14	6
Control22	CTRL-Mel	M11	217
Control22	CTRL-Mel	M2	322
Control22	CTRL-Mel	M4	489
Control22	CTRL-Mel	M8	132
Control22	CTRL-Mel	M10	106
Control22	CTRL-Mel	M15	517
Control22	CTRL-Mel	M13	306
Control22	CTRL-Mel	M5	371
Control22	CTRL-Mel	M7	246
Control22	CTRL-Mel	M3	132
Control22	CTRL-Mel	M9	94
Control22	CTRL-Mel	M6	359
Control22	CTRL-Mel	M12	232
Control23	CTRL-Mel	EBV	349
Control23	CTRL-Mel	CMV	213
Control23	CTRL-Mel	M1	45
Control23	CTRL-Mel	M14	33
Control23	CTRL-Mel	M11	125
Control23	CTRL-Mel	M2	430
Control23	CTRL-Mel	M4	416
Control23	CTRL-Mel	M8	65
Control23	CTRL-Mel	M10	92
Control23	CTRL-Mel	M15	256
Control23	CTRL-Mel	M13	160
Control23	CTRL-Mel	M5	412
Control23	CTRL-Mel	M7	183
Control23	CTRL-Mel	M3	121
Control23	CTRL-Mel	M9	38
Control23	CTRL-Mel	M6	330
Control23	CTRL-Mel	M12	259
Control24	CTRL-Mel	EBV	451
Control24	CTRL-Mel	CMV	21718
Control24	CTRL-Mel	M1	65
Control24	CTRL-Mel	M14	53
Control24	CTRL-Mel	M11	117
Control24	CTRL-Mel	M2	362
Control24	CTRL-Mel	M4	360
Control24	CTRL-Mel	M8	166
Control24	CTRL-Mel	M10	231
Control24	CTRL-Mel	M15	198
Control24	CTRL-Mel	M13	188
Control24	CTRL-Mel	M5	584
Control24	CTRL-Mel	M7	163
Control24	CTRL-Mel	M3	119
Control24	CTRL-Mel	M9	90
Control24	CTRL-Mel	M6	319
Control24	CTRL-Mel	M12	205
Control25	CTRL-Mel	EBV	377
Control25	CTRL-Mel	CMV	139
Control25	CTRL-Mel	M1	49
Control25	CTRL-Mel	M14	37
Control25	CTRL-Mel	M11	332
Control25	CTRL-Mel	M2	365
Control25	CTRL-Mel	M4	260
Control25	CTRL-Mel	M8	52
Control25	CTRL-Mel	M10	84
Control25	CTRL-Mel	M15	201
Control25	CTRL-Mel	M13	435
Control25	CTRL-Mel	M5	417
Control25	CTRL-Mel	M7	213
Control25	CTRL-Mel	M3	216
Control25	CTRL-Mel	M9	212
Control25	CTRL-Mel	M6	419
Control25	CTRL-Mel	M12	306
Control27	CTRL-Mel	EBV	4829
Control27	CTRL-Mel	CMV	147
Control27	CTRL-Mel	M1	50
Control27	CTRL-Mel	M14	54
Control27	CTRL-Mel	M11	129
Control27	CTRL-Mel	M2	471
Control27	CTRL-Mel	M4	403
Control27	CTRL-Mel	M8	156
Control27	CTRL-Mel	M10	134
Control27	CTRL-Mel	M15	293
Control27	CTRL-Mel	M13	199
Control27	CTRL-Mel	M5	453
Control27	CTRL-Mel	M7	181
Control27	CTRL-Mel	M3	130
Control27	CTRL-Mel	M9	270
Control27	CTRL-Mel	M6	437
Control27	CTRL-Mel	M12	263
Control28	CTRL-Mel	EBV	408
Control28	CTRL-Mel	CMV	225
Control28	CTRL-Mel	M1	6
Control28	CTRL-Mel	M14	30
Control28	CTRL-Mel	M11	170
Control28	CTRL-Mel	M2	378
Control28	CTRL-Mel	M4	399
Control28	CTRL-Mel	M8	41
Control28	CTRL-Mel	M10	174
Control28	CTRL-Mel	M15	254
Control28	CTRL-Mel	M13	295
Control28	CTRL-Mel	M5	426
Control28	CTRL-Mel	M7	160
Control28	CTRL-Mel	M3	112
Control28	CTRL-Mel	M9	194
Control28	CTRL-Mel	M6	456
Control28	CTRL-Mel	M12	241
Control29	CTRL-Mel	EBV	1695
Control29	CTRL-Mel	CMV	15497
Control29	CTRL-Mel	M1	88
Control29	CTRL-Mel	M14	62
Control29	CTRL-Mel	M11	190
Control29	CTRL-Mel	M2	688
Control29	CTRL-Mel	M4	548
Control29	CTRL-Mel	M8	151
Control29	CTRL-Mel	M10	127
Control29	CTRL-Mel	M15	454
Control29	CTRL-Mel	M13	537
Control29	CTRL-Mel	M5	727
Control29	CTRL-Mel	M7	234
Control29	CTRL-Mel	M3	168
Control29	CTRL-Mel	M9	82
Control29	CTRL-Mel	M6	408
Control29	CTRL-Mel	M12	282
Control3	CTRL-Mel	EBV	771
Control3	CTRL-Mel	CMV	103
Control3	CTRL-Mel	M1	38
Control3	CTRL-Mel	M14	49
Control3	CTRL-Mel	M11	100
Control3	CTRL-Mel	M2	346
Control3	CTRL-Mel	M4	468
Control3	CTRL-Mel	M8	468
Control3	CTRL-Mel	M10	674
Control3	CTRL-Mel	M15	235
Control3	CTRL-Mel	M13	246
Control3	CTRL-Mel	M5	334
Control3	CTRL-Mel	M7	155
Control3	CTRL-Mel	M3	200
Control3	CTRL-Mel	M9	63
Control3	CTRL-Mel	M6	292
Control3	CTRL-Mel	M12	125
Control31	CTRL-Mel	EBV	7268
Control31	CTRL-Mel	CMV	4056
Control31	CTRL-Mel	M1	52
Control31	CTRL-Mel	M14	52
Control31	CTRL-Mel	M11	99
Control31	CTRL-Mel	M2	565
Control31	CTRL-Mel	M4	240
Control31	CTRL-Mel	M8	138
Control31	CTRL-Mel	M10	124
Control31	CTRL-Mel	M15	205
Control31	CTRL-Mel	M13	313
Control31	CTRL-Mel	M5	615
Control31	CTRL-Mel	M7	132
Control31	CTRL-Mel	M3	99
Control31	CTRL-Mel	M9	373
Control31	CTRL-Mel	M6	262
Control31	CTRL-Mel	M12	203
Control32	CTRL-Mel	EBV	748
Control32	CTRL-Mel	CMV	210
Control32	CTRL-Mel	M1	64
Control32	CTRL-Mel	M14	17
Control32	CTRL-Mel	M11	190
Control32	CTRL-Mel	M2	562
Control32	CTRL-Mel	M4	357
Control32	CTRL-Mel	M8	108
Control32	CTRL-Mel	M10	119
Control32	CTRL-Mel	M15	418
Control32	CTRL-Mel	M13	205
Control32	CTRL-Mel	M5	626
Control32	CTRL-Mel	M7	223
Control32	CTRL-Mel	M3	137
Control32	CTRL-Mel	M9	86
Control32	CTRL-Mel	M6	352
Control32	CTRL-Mel	M12	258
Control34	CTRL-Mel	EBV	688
Control34	CTRL-Mel	CMV	665
Control34	CTRL-Mel	M1	24
Control34	CTRL-Mel	M14	14
Control34	CTRL-Mel	M11	128
Control34	CTRL-Mel	M2	3869
Control34	CTRL-Mel	M4	1158
Control34	CTRL-Mel	M8	69
Control34	CTRL-Mel	M10	286
Control34	CTRL-Mel	M15	416
Control34	CTRL-Mel	M13	254
Control34	CTRL-Mel	M5	357
Control34	CTRL-Mel	M7	253
Control34	CTRL-Mel	M3	125
Control34	CTRL-Mel	M9	338
Control34	CTRL-Mel	M6	608
Control34	CTRL-Mel	M12	195
Control35	CTRL-Mel	EBV	753
Control35	CTRL-Mel	CMV	1407
Control35	CTRL-Mel	M1	72
Control35	CTRL-Mel	M14	49
Control35	CTRL-Mel	M11	115
Control35	CTRL-Mel	M2	386
Control35	CTRL-Mel	M4	784
Control35	CTRL-Mel	M8	92
Control35	CTRL-Mel	M10	87
Control35	CTRL-Mel	M15	204
Control35	CTRL-Mel	M13	274
Control35	CTRL-Mel	M5	431
Control35	CTRL-Mel	M7	125
Control35	CTRL-Mel	M3	90
Control35	CTRL-Mel	M9	166
Control35	CTRL-Mel	M6	490
Control35	CTRL-Mel	M12	152
Control38	CTRL-Mel	EBV	1645
Control38	CTRL-Mel	CMV	136
Control38	CTRL-Mel	M1	44
Control38	CTRL-Mel	M14	76
Control38	CTRL-Mel	M11	257
Control38	CTRL-Mel	M2	665
Control38	CTRL-Mel	M4	408
Control38	CTRL-Mel	M8	77
Control38	CTRL-Mel	M10	922
Control38	CTRL-Mel	M15	373
Control38	CTRL-Mel	M13	288
Control38	CTRL-Mel	M5	572
Control38	CTRL-Mel	M7	214
Control38	CTRL-Mel	M3	129
Control38	CTRL-Mel	M9	182
Control38	CTRL-Mel	M6	331
Control38	CTRL-Mel	M12	207
Control39	CTRL-Mel	EBV	38319
Control39	CTRL-Mel	CMV	181
Control39	CTRL-Mel	M1	62
Control39	CTRL-Mel	M14	40
Control39	CTRL-Mel	M11	299
Control39	CTRL-Mel	M2	534
Control39	CTRL-Mel	M4	443
Control39	CTRL-Mel	M8	140
Control39	CTRL-Mel	M10	138
Control39	CTRL-Mel	M15	415
Control39	CTRL-Mel	M13	317
Control39	CTRL-Mel	M5	723
Control39	CTRL-Mel	M7	209
Control39	CTRL-Mel	M3	137
Control39	CTRL-Mel	M9	93
Control39	CTRL-Mel	M6	409
Control39	CTRL-Mel	M12	231
Control40	CTRL-Mel	EBV	743
Control40	CTRL-Mel	CMV	3336
Control40	CTRL-Mel	M1	19
Control40	CTRL-Mel	M14	71
Control40	CTRL-Mel	M11	120
Control40	CTRL-Mel	M2	724
Control40	CTRL-Mel	M4	384
Control40	CTRL-Mel	M8	33
Control40	CTRL-Mel	M10	41
Control40	CTRL-Mel	M15	215
Control40	CTRL-Mel	M13	115
Control40	CTRL-Mel	M5	446
Control40	CTRL-Mel	M7	210
Control40	CTRL-Mel	M3	62
Control40	CTRL-Mel	M9	101
Control40	CTRL-Mel	M6	608
Control40	CTRL-Mel	M12	107
Control42	CTRL-Mel	EBV	39322
Control42	CTRL-Mel	CMV	21667
Control42	CTRL-Mel	M1	96
Control42	CTRL-Mel	M14	29
Control42	CTRL-Mel	M11	147
Control42	CTRL-Mel	M2	552
Control42	CTRL-Mel	M4	385
Control42	CTRL-Mel	M8	111
Control42	CTRL-Mel	M10	66
Control42	CTRL-Mel	M15	226
Control42	CTRL-Mel	M13	291
Control42	CTRL-Mel	M5	911
Control42	CTRL-Mel	M7	277
Control42	CTRL-Mel	M3	174
Control42	CTRL-Mel	M9	141
Control42	CTRL-Mel	M6	433
Control42	CTRL-Mel	M12	187
Control50	CTRL-Mel	EBV	8579
Control50	CTRL-Mel	CMV	19430
Control50	CTRL-Mel	M1	40
Control50	CTRL-Mel	M14	53
Control50	CTRL-Mel	M11	256
Control50	CTRL-Mel	M2	505
Control50	CTRL-Mel	M4	490
Control50	CTRL-Mel	M8	90
Control50	CTRL-Mel	M10	120
Control50	CTRL-Mel	M15	432
Control50	CTRL-Mel	M13	266
Control50	CTRL-Mel	M5	521
Control50	CTRL-Mel	M7	230
Control50	CTRL-Mel	M3	105
Control50	CTRL-Mel	M9	66
Control50	CTRL-Mel	M6	472
Control50	CTRL-Mel	M12	266
Control52	CTRL-Mel	EBV	609
Control52	CTRL-Mel	CMV	341
Control52	CTRL-Mel	M1	90
Control52	CTRL-Mel	M14	76
Control52	CTRL-Mel	M11	213
Control52	CTRL-Mel	M2	487
Control52	CTRL-Mel	M4	317
Control52	CTRL-Mel	M8	88
Control52	CTRL-Mel	M10	92
Control52	CTRL-Mel	M15	408
Control52	CTRL-Mel	M13	269
Control52	CTRL-Mel	M5	498
Control52	CTRL-Mel	M7	190
Control52	CTRL-Mel	M3	116
Control52	CTRL-Mel	M9	141
Control52	CTRL-Mel	M6	381
Control52	CTRL-Mel	M12	761
Control53	CTRL-Mel	EBV	24478
Control53	CTRL-Mel	CMV	20896
Control53	CTRL-Mel	M1	41
Control53	CTRL-Mel	M14	13
Control53	CTRL-Mel	M11	133
Control53	CTRL-Mel	M2	479
Control53	CTRL-Mel	M4	415
Control53	CTRL-Mel	M8	118
Control53	CTRL-Mel	M10	81
Control53	CTRL-Mel	M15	308
Control53	CTRL-Mel	M13	231
Control53	CTRL-Mel	M5	428
Control53	CTRL-Mel	M7	206
Control53	CTRL-Mel	M3	97
Control53	CTRL-Mel	M9	83
Control53	CTRL-Mel	M6	596
Control53	CTRL-Mel	M12	345
Control55	CTRL-Mel	EBV	418
Control55	CTRL-Mel	CMV	191
Control55	CTRL-Mel	M1	49
Control55	CTRL-Mel	M14	43
Control55	CTRL-Mel	M11	148
Control55	CTRL-Mel	M2	521
Control55	CTRL-Mel	M4	337
Control55	CTRL-Mel	M8	82
Control55	CTRL-Mel	M10	131
Control55	CTRL-Mel	M15	304
Control55	CTRL-Mel	M13	252
Control55	CTRL-Mel	M5	541
Control55	CTRL-Mel	M7	224
Control55	CTRL-Mel	M3	190
Control55	CTRL-Mel	M9	99
Control55	CTRL-Mel	M6	386
Control55	CTRL-Mel	M12	194
Control56	CTRL-Mel	EBV	470
Control56	CTRL-Mel	CMV	106
Control56	CTRL-Mel	M1	61
Control56	CTRL-Mel	M14	30
Control56	CTRL-Mel	M11	124
Control56	CTRL-Mel	M2	461
Control56	CTRL-Mel	M4	302
Control56	CTRL-Mel	M8	183
Control56	CTRL-Mel	M10	228
Control56	CTRL-Mel	M15	238
Control56	CTRL-Mel	M13	162
Control56	CTRL-Mel	M5	490
Control56	CTRL-Mel	M7	133
Control56	CTRL-Mel	M3	138
Control56	CTRL-Mel	M9	114
Control56	CTRL-Mel	M6	585
Control56	CTRL-Mel	M12	184
Control57	CTRL-Mel	EBV	326
Control57	CTRL-Mel	CMV	133
Control57	CTRL-Mel	M1	35
Control57	CTRL-Mel	M14	38
Control57	CTRL-Mel	M11	116
Control57	CTRL-Mel	M2	318
Control57	CTRL-Mel	M4	314
Control57	CTRL-Mel	M8	83
Control57	CTRL-Mel	M10	83
Control57	CTRL-Mel	M15	168
Control57	CTRL-Mel	M13	210
Control57	CTRL-Mel	M5	357
Control57	CTRL-Mel	M7	126
Control57	CTRL-Mel	M3	91
Control57	CTRL-Mel	M9	54
Control57	CTRL-Mel	M6	260
Control57	CTRL-Mel	M12	164
Control58	CTRL-Mel	EBV	1049
Control58	CTRL-Mel	CMV	3403
Control58	CTRL-Mel	M1	77
Control58	CTRL-Mel	M14	83
Control58	CTRL-Mel	M11	180
Control58	CTRL-Mel	M2	580
Control58	CTRL-Mel	M4	511
Control58	CTRL-Mel	M8	79
Control58	CTRL-Mel	M10	308
Control58	CTRL-Mel	M15	487
Control58	CTRL-Mel	M13	295
Control58	CTRL-Mel	M5	489
Control58	CTRL-Mel	M7	171
Control58	CTRL-Mel	M3	198
Control58	CTRL-Mel	M9	93
Control58	CTRL-Mel	M6	399
Control58	CTRL-Mel	M12	290
Control59	CTRL-Mel	EBV	5589
Control59	CTRL-Mel	CMV	135
Control59	CTRL-Mel	M1	81
Control59	CTRL-Mel	M14	87
Control59	CTRL-Mel	M11	112
Control59	CTRL-Mel	M2	612
Control59	CTRL-Mel	M4	336
Control59	CTRL-Mel	M8	95
Control59	CTRL-Mel	M10	106
Control59	CTRL-Mel	M15	847
Control59	CTRL-Mel	M13	211
Control59	CTRL-Mel	M5	702
Control59	CTRL-Mel	M7	237
Control59	CTRL-Mel	M3	89
Control59	CTRL-Mel	M9	113
Control59	CTRL-Mel	M6	786
Control59	CTRL-Mel	M12	257
Control65	CTRL-Mel	EBV	538
Control65	CTRL-Mel	CMV	318
Control65	CTRL-Mel	M1	68
Control65	CTRL-Mel	M14	140
Control65	CTRL-Mel	M11	313
Control65	CTRL-Mel	M2	801
Control65	CTRL-Mel	M4	512
Control65	CTRL-Mel	M8	182
Control65	CTRL-Mel	M10	79
Control65	CTRL-Mel	M15	437
Control65	CTRL-Mel	M13	279
Control65	CTRL-Mel	M5	616
Control65	CTRL-Mel	M7	264
Control65	CTRL-Mel	M3	98
Control65	CTRL-Mel	M9	121
Control65	CTRL-Mel	M6	402
Control65	CTRL-Mel	M12	342
Control66	CTRL-Mel	EBV	6225
Control66	CTRL-Mel	CMV	171
Control66	CTRL-Mel	M1	60
Control66	CTRL-Mel	M14	40
Control66	CTRL-Mel	M11	246
Control66	CTRL-Mel	M2	787
Control66	CTRL-Mel	M4	1018
Control66	CTRL-Mel	M8	113
Control66	CTRL-Mel	M10	101
Control66	CTRL-Mel	M15	284
Control66	CTRL-Mel	M13	236
Control66	CTRL-Mel	M5	450
Control66	CTRL-Mel	M7	164
Control66	CTRL-Mel	M3	121
Control66	CTRL-Mel	M9	57
Control66	CTRL-Mel	M6	334
Control66	CTRL-Mel	M12	222
Control67	CTRL-Mel	EBV	416
Control67	CTRL-Mel	CMV	225
Control67	CTRL-Mel	M1	51
Control67	CTRL-Mel	M14	50
Control67	CTRL-Mel	M11	101
Control67	CTRL-Mel	M2	517
Control67	CTRL-Mel	M4	366
Control67	CTRL-Mel	M8	97
Control67	CTRL-Mel	M10	81
Control67	CTRL-Mel	M15	304
Control67	CTRL-Mel	M13	266
Control67	CTRL-Mel	M5	391
Control67	CTRL-Mel	M7	161
Control67	CTRL-Mel	M3	151
Control67	CTRL-Mel	M9	81
Control67	CTRL-Mel	M6	579
Control67	CTRL-Mel	M12	185
Control68	CTRL-Mel	EBV	8098
Control68	CTRL-Mel	CMV	278
Control68	CTRL-Mel	M1	85
Control68	CTRL-Mel	M14	54
Control68	CTRL-Mel	M11	179
Control68	CTRL-Mel	M2	655
Control68	CTRL-Mel	M4	958
Control68	CTRL-Mel	M8	136
Control68	CTRL-Mel	M10	519
Control68	CTRL-Mel	M15	232
Control68	CTRL-Mel	M13	308
Control68	CTRL-Mel	M5	582
Control68	CTRL-Mel	M7	245
Control68	CTRL-Mel	M3	104
Control68	CTRL-Mel	M9	299
Control68	CTRL-Mel	M6	364
Control68	CTRL-Mel	M12	179
Control7	CTRL-Mel	EBV	73
Control7	CTRL-Mel	CMV	302
Control7	CTRL-Mel	M1	91
Control7	CTRL-Mel	M14	0
Control7	CTRL-Mel	M11	287
Control7	CTRL-Mel	M2	543
Control7	CTRL-Mel	M4	603
Control7	CTRL-Mel	M8	16
Control7	CTRL-Mel	M10	168
Control7	CTRL-Mel	M15	291
Control7	CTRL-Mel	M13	434
Control7	CTRL-Mel	M5	522
Control7	CTRL-Mel	M7	208
Control7	CTRL-Mel	M3	94
Control7	CTRL-Mel	M9	147
Control7	CTRL-Mel	M6	515
Control7	CTRL-Mel	M12	283
Control69	CTRL-Mel	EBV	16113
Control69	CTRL-Mel	CMV	109
Control69	CTRL-Mel	M1	44
Control69	CTRL-Mel	M14	50
Control69	CTRL-Mel	M11	82
Control69	CTRL-Mel	M2	421
Control69	CTRL-Mel	M4	378
Control69	CTRL-Mel	M8	63
Control69	CTRL-Mel	M10	95
Control69	CTRL-Mel	M15	259
Control69	CTRL-Mel	M13	230
Control69	CTRL-Mel	M5	639
Control69	CTRL-Mel	M7	150
Control69	CTRL-Mel	M3	158
Control69	CTRL-Mel	M9	100
Control69	CTRL-Mel	M6	474
Control69	CTRL-Mel	M12	235
Control70	CTRL-Mel	EBV	401
Control70	CTRL-Mel	CMV	17773
Control70	CTRL-Mel	M1	45
Control70	CTRL-Mel	M14	32
Control70	CTRL-Mel	M11	161
Control70	CTRL-Mel	M2	514
Control70	CTRL-Mel	M4	418
Control70	CTRL-Mel	M8	80
Control70	CTRL-Mel	M10	94
Control70	CTRL-Mel	M15	382
Control70	CTRL-Mel	M13	320
Control70	CTRL-Mel	M5	469
Control70	CTRL-Mel	M7	165
Control70	CTRL-Mel	M3	188
Control70	CTRL-Mel	M9	146
Control70	CTRL-Mel	M6	647
Control70	CTRL-Mel	M12	259
Control71	CTRL-Mel	EBV	362
Control71	CTRL-Mel	CMV	137
Control71	CTRL-Mel	M1	46
Control71	CTRL-Mel	M14	78
Control71	CTRL-Mel	M11	172
Control71	CTRL-Mel	M2	446
Control71	CTRL-Mel	M4	497
Control71	CTRL-Mel	M8	96
Control71	CTRL-Mel	M10	148
Control71	CTRL-Mel	M15	318
Control71	CTRL-Mel	M13	179
Control71	CTRL-Mel	M5	644
Control71	CTRL-Mel	M7	246
Control71	CTRL-Mel	M3	189
Control71	CTRL-Mel	M9	112
Control71	CTRL-Mel	M6	439
Control71	CTRL-Mel	M12	217
Control72	CTRL-Mel	EBV	4642
Control72	CTRL-Mel	CMV	525
Control72	CTRL-Mel	M1	29
Control72	CTRL-Mel	M14	41
Control72	CTRL-Mel	M11	81
Control72	CTRL-Mel	M2	449
Control72	CTRL-Mel	M4	369
Control72	CTRL-Mel	M8	90
Control72	CTRL-Mel	M10	136
Control72	CTRL-Mel	M15	262
Control72	CTRL-Mel	M13	406
Control72	CTRL-Mel	M5	582
Control72	CTRL-Mel	M7	141
Control72	CTRL-Mel	M3	106
Control72	CTRL-Mel	M9	78
Control72	CTRL-Mel	M6	299
Control72	CTRL-Mel	M12	198
Control73	CTRL-Mel	EBV	425
Control73	CTRL-Mel	CMV	5171
Control73	CTRL-Mel	M1	102
Control73	CTRL-Mel	M14	73
Control73	CTRL-Mel	M11	169
Control73	CTRL-Mel	M2	507
Control73	CTRL-Mel	M4	383
Control73	CTRL-Mel	M8	47
Control73	CTRL-Mel	M10	42
Control73	CTRL-Mel	M15	242
Control73	CTRL-Mel	M13	237
Control73	CTRL-Mel	M5	431
Control73	CTRL-Mel	M7	228
Control73	CTRL-Mel	M3	115
Control73	CTRL-Mel	M9	86
Control73	CTRL-Mel	M6	329
Control73	CTRL-Mel	M12	165
Control74	CTRL-Mel	EBV	510
Control74	CTRL-Mel	CMV	200
Control74	CTRL-Mel	M1	80
Control74	CTRL-Mel	M14	76
Control74	CTRL-Mel	M11	182
Control74	CTRL-Mel	M2	449
Control74	CTRL-Mel	M4	410
Control74	CTRL-Mel	M8	126
Control74	CTRL-Mel	M10	130
Control74	CTRL-Mel	M15	311
Control74	CTRL-Mel	M13	236
Control74	CTRL-Mel	M5	494
Control74	CTRL-Mel	M7	215
Control74	CTRL-Mel	M3	126
Control74	CTRL-Mel	M9	106
Control74	CTRL-Mel	M6	416
Control74	CTRL-Mel	M12	316
Control9	CTRL-Mel	EBV	565
Control9	CTRL-Mel	CMV	2623
Control9	CTRL-Mel	M1	48
Control9	CTRL-Mel	M14	42
Control9	CTRL-Mel	M11	133
Control9	CTRL-Mel	M2	378
Control9	CTRL-Mel	M4	470
Control9	CTRL-Mel	M8	35
Control9	CTRL-Mel	M10	90
Control9	CTRL-Mel	M15	227
Control9	CTRL-Mel	M13	452
Control9	CTRL-Mel	M5	354
Control9	CTRL-Mel	M7	137
Control9	CTRL-Mel	M3	96
Control9	CTRL-Mel	M9	45
Control9	CTRL-Mel	M6	350
Control9	CTRL-Mel	M12	179
Control10	CTRL-Mel	EBV	40611
Control10	CTRL-Mel	CMV	8674
Control10	CTRL-Mel	M1	78
Control10	CTRL-Mel	M14	54
Control10	CTRL-Mel	M11	149
Control10	CTRL-Mel	M2	571
Control10	CTRL-Mel	M4	458
Control10	CTRL-Mel	M8	114
Control10	CTRL-Mel	M10	84
Control10	CTRL-Mel	M15	418
Control10	CTRL-Mel	M13	439
Control10	CTRL-Mel	M5	477
Control10	CTRL-Mel	M7	152
Control10	CTRL-Mel	M3	42
Control10	CTRL-Mel	M9	262
Control10	CTRL-Mel	M6	530
Control10	CTRL-Mel	M12	297
Control12	CTRL-Mel	EBV	526
Control12	CTRL-Mel	CMV	1780
Control12	CTRL-Mel	M1	103
Control12	CTRL-Mel	M14	55
Control12	CTRL-Mel	M11	276
Control12	CTRL-Mel	M2	627
Control12	CTRL-Mel	M4	461
Control12	CTRL-Mel	M8	134
Control12	CTRL-Mel	M10	62
Control12	CTRL-Mel	M15	379
Control12	CTRL-Mel	M13	337
Control12	CTRL-Mel	M5	699
Control12	CTRL-Mel	M7	217
Control12	CTRL-Mel	M3	171
Control12	CTRL-Mel	M9	86
Control12	CTRL-Mel	M6	658
Control12	CTRL-Mel	M12	316
Control1	CTRL-Mel	EBV	384
Control1	CTRL-Mel	CMV	18496
Control1	CTRL-Mel	M1	76
Control1	CTRL-Mel	M14	27
Control1	CTRL-Mel	M11	140
Control1	CTRL-Mel	M2	499
Control1	CTRL-Mel	M4	442
Control1	CTRL-Mel	M8	613
Control1	CTRL-Mel	M10	199
Control1	CTRL-Mel	M15	245
Control1	CTRL-Mel	M13	474
Control1	CTRL-Mel	M5	542
Control1	CTRL-Mel	M7	134
Control1	CTRL-Mel	M3	51
Control1	CTRL-Mel	M9	149
Control1	CTRL-Mel	M6	367
Control1	CTRL-Mel	M12	125
Control15	CTRL-Mel	EBV	433
Control15	CTRL-Mel	CMV	315
Control15	CTRL-Mel	M1	52
Control15	CTRL-Mel	M14	34
Control15	CTRL-Mel	M11	184
Control15	CTRL-Mel	M2	503
Control15	CTRL-Mel	M4	426
Control15	CTRL-Mel	M8	111
Control15	CTRL-Mel	M10	124
Control15	CTRL-Mel	M15	398
Control15	CTRL-Mel	M13	353
Control15	CTRL-Mel	M5	523
Control15	CTRL-Mel	M7	220
Control15	CTRL-Mel	M3	125
Control15	CTRL-Mel	M9	95
Control15	CTRL-Mel	M6	429
Control15	CTRL-Mel	M12	242
Control17	CTRL-Mel	EBV	3572
Control17	CTRL-Mel	CMV	9244
Control17	CTRL-Mel	M1	50
Control17	CTRL-Mel	M14	40
Control17	CTRL-Mel	M11	117
Control17	CTRL-Mel	M2	443
Control17	CTRL-Mel	M4	356
Control17	CTRL-Mel	M8	90
Control17	CTRL-Mel	M10	60
Control17	CTRL-Mel	M15	224
Control17	CTRL-Mel	M13	365
Control17	CTRL-Mel	M5	512
Control17	CTRL-Mel	M7	193
Control17	CTRL-Mel	M3	102
Control17	CTRL-Mel	M9	98
Control17	CTRL-Mel	M6	408
Control17	CTRL-Mel	M12	187
Control18	CTRL-Mel	EBV	662
Control18	CTRL-Mel	CMV	228
Control18	CTRL-Mel	M1	71
Control18	CTRL-Mel	M14	51
Control18	CTRL-Mel	M11	106
Control18	CTRL-Mel	M2	398
Control18	CTRL-Mel	M4	291
Control18	CTRL-Mel	M8	88
Control18	CTRL-Mel	M10	64
Control18	CTRL-Mel	M15	153
Control18	CTRL-Mel	M13	490
Control18	CTRL-Mel	M5	366
Control18	CTRL-Mel	M7	166
Control18	CTRL-Mel	M3	141
Control18	CTRL-Mel	M9	95
Control18	CTRL-Mel	M6	339
Control18	CTRL-Mel	M12	261
Control20	CTRL-Mel	EBV	473
Control20	CTRL-Mel	CMV	205
Control20	CTRL-Mel	M1	37
Control20	CTRL-Mel	M14	34
Control20	CTRL-Mel	M11	125
Control20	CTRL-Mel	M2	280
Control20	CTRL-Mel	M4	222
Control20	CTRL-Mel	M8	73
Control20	CTRL-Mel	M10	85
Control20	CTRL-Mel	M15	255
Control20	CTRL-Mel	M13	503
Control20	CTRL-Mel	M5	348
Control20	CTRL-Mel	M7	163
Control20	CTRL-Mel	M3	73
Control20	CTRL-Mel	M9	52
Control20	CTRL-Mel	M6	309
Control20	CTRL-Mel	M12	162
Control61	CTRL-Mel	EBV	914
Control61	CTRL-Mel	CMV	49
Control61	CTRL-Mel	M1	91
Control61	CTRL-Mel	M14	0
Control61	CTRL-Mel	M11	249
Control61	CTRL-Mel	M2	716
Control61	CTRL-Mel	M4	516
Control61	CTRL-Mel	M8	241
Control61	CTRL-Mel	M10	238
Control61	CTRL-Mel	M15	244
Control61	CTRL-Mel	M13	330
Control61	CTRL-Mel	M5	285
Control61	CTRL-Mel	M7	208
Control61	CTRL-Mel	M3	60
Control61	CTRL-Mel	M9	244
Control61	CTRL-Mel	M6	255
Control61	CTRL-Mel	M12	248
Control64	CTRL-Mel	EBV	566
Control64	CTRL-Mel	CMV	16080
Control64	CTRL-Mel	M1	51
Control64	CTRL-Mel	M14	30
Control64	CTRL-Mel	M11	189
Control64	CTRL-Mel	M2	395
Control64	CTRL-Mel	M4	309
Control64	CTRL-Mel	M8	46
Control64	CTRL-Mel	M10	95
Control64	CTRL-Mel	M15	204
Control64	CTRL-Mel	M13	284
Control64	CTRL-Mel	M5	652
Control64	CTRL-Mel	M7	432
Control64	CTRL-Mel	M3	475
Control64	CTRL-Mel	M9	106
Control64	CTRL-Mel	M6	624
Control64	CTRL-Mel	M12	211
Control2	CTRL-Mel	EBV	146810
Control2	CTRL-Mel	CMV	6255
Control2	CTRL-Mel	M1	25
Control2	CTRL-Mel	M14	76
Control2	CTRL-Mel	M11	66
Control2	CTRL-Mel	M2	686
Control2	CTRL-Mel	M4	698
Control2	CTRL-Mel	M8	157
Control2	CTRL-Mel	M10	187
Control2	CTRL-Mel	M15	285
Control2	CTRL-Mel	M13	429
Control2	CTRL-Mel	M5	603
Control2	CTRL-Mel	M7	261
Control2	CTRL-Mel	M3	118
Control2	CTRL-Mel	M9	41
Control2	CTRL-Mel	M6	338
Control2	CTRL-Mel	M12	219
Control33	CTRL-Mel	EBV	457
Control33	CTRL-Mel	CMV	1072
Control33	CTRL-Mel	M1	140
Control33	CTRL-Mel	M14	40
Control33	CTRL-Mel	M11	108
Control33	CTRL-Mel	M2	539
Control33	CTRL-Mel	M4	506
Control33	CTRL-Mel	M8	75
Control33	CTRL-Mel	M10	143
Control33	CTRL-Mel	M15	355
Control33	CTRL-Mel	M13	313
Control33	CTRL-Mel	M5	783
Control33	CTRL-Mel	M7	213
Control33	CTRL-Mel	M3	473
Control33	CTRL-Mel	M9	54
Control33	CTRL-Mel	M6	416
Control33	CTRL-Mel	M12	229
Control36	CTRL-Mel	EBV	704
Control36	CTRL-Mel	CMV	186
Control36	CTRL-Mel	M1	77
Control36	CTRL-Mel	M14	18
Control36	CTRL-Mel	M11	169
Control36	CTRL-Mel	M2	420
Control36	CTRL-Mel	M4	270
Control36	CTRL-Mel	M8	140
Control36	CTRL-Mel	M10	93
Control36	CTRL-Mel	M15	338
Control36	CTRL-Mel	M13	261
Control36	CTRL-Mel	M5	504
Control36	CTRL-Mel	M7	138
Control36	CTRL-Mel	M3	129
Control36	CTRL-Mel	M9	195
Control36	CTRL-Mel	M6	512
Control36	CTRL-Mel	M12	191
Control37	CTRL-Mel	EBV	744
Control37	CTRL-Mel	CMV	5948
Control37	CTRL-Mel	M1	60
Control37	CTRL-Mel	M14	82
Control37	CTRL-Mel	M11	165
Control37	CTRL-Mel	M2	405
Control37	CTRL-Mel	M4	528
Control37	CTRL-Mel	M8	79
Control37	CTRL-Mel	M10	28
Control37	CTRL-Mel	M15	629
Control37	CTRL-Mel	M13	300
Control37	CTRL-Mel	M5	519
Control37	CTRL-Mel	M7	287
Control37	CTRL-Mel	M3	88
Control37	CTRL-Mel	M9	166
Control37	CTRL-Mel	M6	361
Control37	CTRL-Mel	M12	332
Control4	CTRL-Mel	EBV	448
Control4	CTRL-Mel	CMV	138
Control4	CTRL-Mel	M1	63
Control4	CTRL-Mel	M14	58
Control4	CTRL-Mel	M11	249
Control4	CTRL-Mel	M2	658
Control4	CTRL-Mel	M4	393
Control4	CTRL-Mel	M8	130
Control4	CTRL-Mel	M10	143
Control4	CTRL-Mel	M15	415
Control4	CTRL-Mel	M13	354
Control4	CTRL-Mel	M5	518
Control4	CTRL-Mel	M7	177
Control4	CTRL-Mel	M3	140
Control4	CTRL-Mel	M9	121
Control4	CTRL-Mel	M6	324
Control4	CTRL-Mel	M12	324
Control41	CTRL-Mel	EBV	432
Control41	CTRL-Mel	CMV	170
Control41	CTRL-Mel	M1	106
Control41	CTRL-Mel	M14	136
Control41	CTRL-Mel	M11	197
Control41	CTRL-Mel	M2	521
Control41	CTRL-Mel	M4	417
Control41	CTRL-Mel	M8	75
Control41	CTRL-Mel	M10	109
Control41	CTRL-Mel	M15	532
Control41	CTRL-Mel	M13	193
Control41	CTRL-Mel	M5	374
Control41	CTRL-Mel	M7	174
Control41	CTRL-Mel	M3	94
Control41	CTRL-Mel	M9	202
Control41	CTRL-Mel	M6	315
Control41	CTRL-Mel	M12	430
Control43	CTRL-Mel	EBV	1310
Control43	CTRL-Mel	CMV	210
Control43	CTRL-Mel	M1	59
Control43	CTRL-Mel	M14	90
Control43	CTRL-Mel	M11	199
Control43	CTRL-Mel	M2	620
Control43	CTRL-Mel	M4	536
Control43	CTRL-Mel	M8	106
Control43	CTRL-Mel	M10	185
Control43	CTRL-Mel	M15	298
Control43	CTRL-Mel	M13	211
Control43	CTRL-Mel	M5	453
Control43	CTRL-Mel	M7	173
Control43	CTRL-Mel	M3	129
Control43	CTRL-Mel	M9	65
Control43	CTRL-Mel	M6	482
Control43	CTRL-Mel	M12	274
Control44	CTRL-Mel	EBV	113494
Control44	CTRL-Mel	CMV	122
Control44	CTRL-Mel	M1	79
Control44	CTRL-Mel	M14	59
Control44	CTRL-Mel	M11	483
Control44	CTRL-Mel	M2	591
Control44	CTRL-Mel	M4	346
Control44	CTRL-Mel	M8	101
Control44	CTRL-Mel	M10	64
Control44	CTRL-Mel	M15	317
Control44	CTRL-Mel	M13	381
Control44	CTRL-Mel	M5	463
Control44	CTRL-Mel	M7	356
Control44	CTRL-Mel	M3	129
Control44	CTRL-Mel	M9	108
Control44	CTRL-Mel	M6	325
Control44	CTRL-Mel	M12	324
Control45	CTRL-Mel	EBV	1545
Control45	CTRL-Mel	CMV	245
Control45	CTRL-Mel	M1	61
Control45	CTRL-Mel	M14	48
Control45	CTRL-Mel	M11	167
Control45	CTRL-Mel	M2	483
Control45	CTRL-Mel	M4	493
Control45	CTRL-Mel	M8	172
Control45	CTRL-Mel	M10	167
Control45	CTRL-Mel	M15	322
Control45	CTRL-Mel	M13	221
Control45	CTRL-Mel	M5	516
Control45	CTRL-Mel	M7	192
Control45	CTRL-Mel	M3	158
Control45	CTRL-Mel	M9	97
Control45	CTRL-Mel	M6	461
Control45	CTRL-Mel	M12	191
Control46	CTRL-Mel	EBV	602
Control46	CTRL-Mel	CMV	7591
Control46	CTRL-Mel	M1	46
Control46	CTRL-Mel	M14	59
Control46	CTRL-Mel	M11	188
Control46	CTRL-Mel	M2	663
Control46	CTRL-Mel	M4	567
Control46	CTRL-Mel	M8	137
Control46	CTRL-Mel	M10	64
Control46	CTRL-Mel	M15	550
Control46	CTRL-Mel	M13	264
Control46	CTRL-Mel	M5	617
Control46	CTRL-Mel	M7	189
Control46	CTRL-Mel	M3	68
Control46	CTRL-Mel	M9	125
Control46	CTRL-Mel	M6	521
Control46	CTRL-Mel	M12	264
Control47	CTRL-Mel	EBV	587
Control47	CTRL-Mel	CMV	256
Control47	CTRL-Mel	M1	66
Control47	CTRL-Mel	M14	62
Control47	CTRL-Mel	M11	73
Control47	CTRL-Mel	M2	890
Control47	CTRL-Mel	M4	495
Control47	CTRL-Mel	M8	115
Control47	CTRL-Mel	M10	67
Control47	CTRL-Mel	M15	355
Control47	CTRL-Mel	M13	335
Control47	CTRL-Mel	M5	861
Control47	CTRL-Mel	M7	278
Control47	CTRL-Mel	M3	46
Control47	CTRL-Mel	M9	61
Control47	CTRL-Mel	M6	265
Control47	CTRL-Mel	M12	443
Control48	CTRL-Mel	EBV	605
Control48	CTRL-Mel	CMV	111
Control48	CTRL-Mel	M1	46
Control48	CTRL-Mel	M14	33
Control48	CTRL-Mel	M11	48
Control48	CTRL-Mel	M2	582
Control48	CTRL-Mel	M4	536
Control48	CTRL-Mel	M8	113
Control48	CTRL-Mel	M10	106
Control48	CTRL-Mel	M15	121
Control48	CTRL-Mel	M13	440
Control48	CTRL-Mel	M5	514
Control48	CTRL-Mel	M7	237
Control48	CTRL-Mel	M3	123
Control48	CTRL-Mel	M9	85
Control48	CTRL-Mel	M6	385
Control48	CTRL-Mel	M12	249
Control49	CTRL-Mel	EBV	70269
Control49	CTRL-Mel	CMV	10450
Control49	CTRL-Mel	M1	290
Control49	CTRL-Mel	M14	32
Control49	CTRL-Mel	M11	123
Control49	CTRL-Mel	M2	492
Control49	CTRL-Mel	M4	941
Control49	CTRL-Mel	M8	64
Control49	CTRL-Mel	M10	52
Control49	CTRL-Mel	M15	391
Control49	CTRL-Mel	M13	204
Control49	CTRL-Mel	M5	716
Control49	CTRL-Mel	M7	267
Control49	CTRL-Mel	M3	99
Control49	CTRL-Mel	M9	68
Control49	CTRL-Mel	M6	387
Control49	CTRL-Mel	M12	235
Control5	CTRL-Mel	EBV	328
Control5	CTRL-Mel	CMV	13591
Control5	CTRL-Mel	M1	77
Control5	CTRL-Mel	M14	92
Control5	CTRL-Mel	M11	121
Control5	CTRL-Mel	M2	540
Control5	CTRL-Mel	M4	419
Control5	CTRL-Mel	M8	154
Control5	CTRL-Mel	M10	68
Control5	CTRL-Mel	M15	332
Control5	CTRL-Mel	M13	334
Control5	CTRL-Mel	M5	547
Control5	CTRL-Mel	M7	152
Control5	CTRL-Mel	M3	180
Control5	CTRL-Mel	M9	131
Control5	CTRL-Mel	M6	669
Control5	CTRL-Mel	M12	244
Control51	CTRL-Mel	EBV	1214
Control51	CTRL-Mel	CMV	19872
Control51	CTRL-Mel	M1	34
Control51	CTRL-Mel	M14	123
Control51	CTRL-Mel	M11	175
Control51	CTRL-Mel	M2	456
Control51	CTRL-Mel	M4	503
Control51	CTRL-Mel	M8	54
Control51	CTRL-Mel	M10	96
Control51	CTRL-Mel	M15	304
Control51	CTRL-Mel	M13	478
Control51	CTRL-Mel	M5	454
Control51	CTRL-Mel	M7	277
Control51	CTRL-Mel	M3	193
Control51	CTRL-Mel	M9	60
Control51	CTRL-Mel	M6	373
Control51	CTRL-Mel	M12	302
Control54	CTRL-Mel	EBV	557
Control54	CTRL-Mel	CMV	175
Control54	CTRL-Mel	M1	69
Control54	CTRL-Mel	M14	91
Control54	CTRL-Mel	M11	125
Control54	CTRL-Mel	M2	531
Control54	CTRL-Mel	M4	455
Control54	CTRL-Mel	M8	152
Control54	CTRL-Mel	M10	126
Control54	CTRL-Mel	M15	392
Control54	CTRL-Mel	M13	364
Control54	CTRL-Mel	M5	553
Control54	CTRL-Mel	M7	173
Control54	CTRL-Mel	M3	162
Control54	CTRL-Mel	M9	67
Control54	CTRL-Mel	M6	431
Control54	CTRL-Mel	M12	227
Control60	CTRL-Mel	EBV	1019
Control60	CTRL-Mel	CMV	4584
Control60	CTRL-Mel	M1	36
Control60	CTRL-Mel	M14	27
Control60	CTRL-Mel	M11	72
Control60	CTRL-Mel	M2	830
Control60	CTRL-Mel	M4	438
Control60	CTRL-Mel	M8	110
Control60	CTRL-Mel	M10	134
Control60	CTRL-Mel	M15	260
Control60	CTRL-Mel	M13	255
Control60	CTRL-Mel	M5	365
Control60	CTRL-Mel	M7	163
Control60	CTRL-Mel	M3	95
Control60	CTRL-Mel	M9	146
Control60	CTRL-Mel	M6	244
Control60	CTRL-Mel	M12	210
Control62	CTRL-Mel	EBV	470
Control62	CTRL-Mel	CMV	215
Control62	CTRL-Mel	M1	47
Control62	CTRL-Mel	M14	65
Control62	CTRL-Mel	M11	222
Control62	CTRL-Mel	M2	436
Control62	CTRL-Mel	M4	405
Control62	CTRL-Mel	M8	100
Control62	CTRL-Mel	M10	117
Control62	CTRL-Mel	M15	298
Control62	CTRL-Mel	M13	270
Control62	CTRL-Mel	M5	400
Control62	CTRL-Mel	M7	142
Control62	CTRL-Mel	M3	76
Control62	CTRL-Mel	M9	140
Control62	CTRL-Mel	M6	368
Control62	CTRL-Mel	M12	309
Control63	CTRL-Mel	EBV	583
Control63	CTRL-Mel	CMV	90
Control63	CTRL-Mel	M1	62
Control63	CTRL-Mel	M14	53
Control63	CTRL-Mel	M11	278
Control63	CTRL-Mel	M2	453
Control63	CTRL-Mel	M4	371
Control63	CTRL-Mel	M8	67
Control63	CTRL-Mel	M10	97
Control63	CTRL-Mel	M15	261
Control63	CTRL-Mel	M13	184
Control63	CTRL-Mel	M5	657
Control63	CTRL-Mel	M7	156
Control63	CTRL-Mel	M3	150
Control63	CTRL-Mel	M9	81
Control63	CTRL-Mel	M6	423
Control63	CTRL-Mel	M12	188
Control11	CTRL-Mel	EBV	532
Control11	CTRL-Mel	CMV	239
Control11	CTRL-Mel	M1	52
Control11	CTRL-Mel	M14	59
Control11	CTRL-Mel	M11	179
Control11	CTRL-Mel	M2	653
Control11	CTRL-Mel	M4	523
Control11	CTRL-Mel	M8	99
Control11	CTRL-Mel	M10	123
Control11	CTRL-Mel	M15	256
Control11	CTRL-Mel	M13	270
Control11	CTRL-Mel	M5	501
Control11	CTRL-Mel	M7	184
Control11	CTRL-Mel	M3	135
Control11	CTRL-Mel	M9	135
Control11	CTRL-Mel	M6	343
Control11	CTRL-Mel	M12	242
Control14	CTRL-Mel	EBV	527
Control14	CTRL-Mel	CMV	184
Control14	CTRL-Mel	M1	81
Control14	CTRL-Mel	M14	37
Control14	CTRL-Mel	M11	173
Control14	CTRL-Mel	M2	567
Control14	CTRL-Mel	M4	413
Control14	CTRL-Mel	M8	77
Control14	CTRL-Mel	M10	74
Control14	CTRL-Mel	M15	252
Control14	CTRL-Mel	M13	342
Control14	CTRL-Mel	M5	586
Control14	CTRL-Mel	M7	110
Control14	CTRL-Mel	M3	151
Control14	CTRL-Mel	M9	141
Control14	CTRL-Mel	M6	353
Control14	CTRL-Mel	M12	178
Control16	CTRL-Mel	EBV	321
Control16	CTRL-Mel	CMV	1918
Control16	CTRL-Mel	M1	77
Control16	CTRL-Mel	M14	18
Control16	CTRL-Mel	M11	96
Control16	CTRL-Mel	M2	313
Control16	CTRL-Mel	M4	235
Control16	CTRL-Mel	M8	41
Control16	CTRL-Mel	M10	60
Control16	CTRL-Mel	M15	329
Control16	CTRL-Mel	M13	272
Control16	CTRL-Mel	M5	320
Control16	CTRL-Mel	M7	110
Control16	CTRL-Mel	M3	115
Control16	CTRL-Mel	M9	37
Control16	CTRL-Mel	M6	305
Control16	CTRL-Mel	M12	112
Control19	CTRL-Mel	EBV	58234
Control19	CTRL-Mel	CMV	17006
Control19	CTRL-Mel	M1	57
Control19	CTRL-Mel	M14	37
Control19	CTRL-Mel	M11	120
Control19	CTRL-Mel	M2	452
Control19	CTRL-Mel	M4	618
Control19	CTRL-Mel	M8	96
Control19	CTRL-Mel	M10	203
Control19	CTRL-Mel	M15	254
Control19	CTRL-Mel	M13	969
Control19	CTRL-Mel	M5	364
Control19	CTRL-Mel	M7	169
Control19	CTRL-Mel	M3	80
Control19	CTRL-Mel	M9	116
Control19	CTRL-Mel	M6	249
Control19	CTRL-Mel	M12	178
Control21	CTRL-Mel	EBV	423
Control21	CTRL-Mel	CMV	1552
Control21	CTRL-Mel	M1	51
Control21	CTRL-Mel	M14	21
Control21	CTRL-Mel	M11	108
Control21	CTRL-Mel	M2	474
Control21	CTRL-Mel	M4	406
Control21	CTRL-Mel	M8	84
Control21	CTRL-Mel	M10	79
Control21	CTRL-Mel	M15	232
Control21	CTRL-Mel	M13	270
Control21	CTRL-Mel	M5	446
Control21	CTRL-Mel	M7	248
Control21	CTRL-Mel	M3	147
Control21	CTRL-Mel	M9	81
Control21	CTRL-Mel	M6	428
Control21	CTRL-Mel	M12	472
Control26	CTRL-Mel	EBV	340
Control26	CTRL-Mel	CMV	137
Control26	CTRL-Mel	M1	43
Control26	CTRL-Mel	M14	63
Control26	CTRL-Mel	M11	195
Control26	CTRL-Mel	M2	582
Control26	CTRL-Mel	M4	470
Control26	CTRL-Mel	M8	136
Control26	CTRL-Mel	M10	151
Control26	CTRL-Mel	M15	879
Control26	CTRL-Mel	M13	262
Control26	CTRL-Mel	M5	445
Control26	CTRL-Mel	M7	172
Control26	CTRL-Mel	M3	94
Control26	CTRL-Mel	M9	83
Control26	CTRL-Mel	M6	367
Control26	CTRL-Mel	M12	170
Control30	CTRL-Mel	EBV	542
Control30	CTRL-Mel	CMV	7830
Control30	CTRL-Mel	M1	64
Control30	CTRL-Mel	M14	64
Control30	CTRL-Mel	M11	195
Control30	CTRL-Mel	M2	940
Control30	CTRL-Mel	M4	383
Control30	CTRL-Mel	M8	76
Control30	CTRL-Mel	M10	156
Control30	CTRL-Mel	M15	225
Control30	CTRL-Mel	M13	388
Control30	CTRL-Mel	M5	497
Control30	CTRL-Mel	M7	171
Control30	CTRL-Mel	M3	82
Control30	CTRL-Mel	M9	466
Control30	CTRL-Mel	M6	840
Control30	CTRL-Mel	M12	502
Control6	CTRL-Mel	EBV	422
Control6	CTRL-Mel	CMV	214
Control6	CTRL-Mel	M1	41
Control6	CTRL-Mel	M14	50
Control6	CTRL-Mel	M11	70
Control6	CTRL-Mel	M2	455
Control6	CTRL-Mel	M4	581
Control6	CTRL-Mel	M8	252
Control6	CTRL-Mel	M10	138
Control6	CTRL-Mel	M15	310
Control6	CTRL-Mel	M13	262
Control6	CTRL-Mel	M5	526
Control6	CTRL-Mel	M7	137
Control6	CTRL-Mel	M3	86
Control6	CTRL-Mel	M9	42
Control6	CTRL-Mel	M6	365
Control6	CTRL-Mel	M12	238
Control75	CTRL-Mel	EBV	11779
Control75	CTRL-Mel	CMV	220
Control75	CTRL-Mel	M1	43
Control75	CTRL-Mel	M14	18
Control75	CTRL-Mel	M11	106
Control75	CTRL-Mel	M2	449
Control75	CTRL-Mel	M4	305
Control75	CTRL-Mel	M8	58
Control75	CTRL-Mel	M10	91
Control75	CTRL-Mel	M15	203
Control75	CTRL-Mel	M13	343
Control75	CTRL-Mel	M5	381
Control75	CTRL-Mel	M7	92
Control75	CTRL-Mel	M3	159
Control75	CTRL-Mel	M9	67
Control75	CTRL-Mel	M6	326
Control75	CTRL-Mel	M12	155
Control76	CTRL-Mel	EBV	446
Control76	CTRL-Mel	CMV	13341
Control76	CTRL-Mel	M1	39
Control76	CTRL-Mel	M14	46
Control76	CTRL-Mel	M11	124
Control76	CTRL-Mel	M2	390
Control76	CTRL-Mel	M4	426
Control76	CTRL-Mel	M8	67
Control76	CTRL-Mel	M10	198
Control76	CTRL-Mel	M15	282
Control76	CTRL-Mel	M13	364
Control76	CTRL-Mel	M5	640
Control76	CTRL-Mel	M7	181
Control76	CTRL-Mel	M3	114
Control76	CTRL-Mel	M9	111
Control76	CTRL-Mel	M6	347
Control76	CTRL-Mel	M12	231
Control77	CTRL-Mel	EBV	627
Control77	CTRL-Mel	CMV	2283
Control77	CTRL-Mel	M1	57
Control77	CTRL-Mel	M14	52
Control77	CTRL-Mel	M11	143
Control77	CTRL-Mel	M2	402
Control77	CTRL-Mel	M4	543
Control77	CTRL-Mel	M8	78
Control77	CTRL-Mel	M10	90
Control77	CTRL-Mel	M15	287
[truncated: 228 more rows]
