# Supplementary material for: Melanoma-specific antigen-associated antitumor antibody reactivity as an immune-related biomarker for targeted immunotherapies
Source: Commun Med (Lond). 2022 May 11;2:48. doi: 10.1038/s43856-022-00114-7 (PMC9095616; doi:10.1038/s43856-022-00114-7)
Supplement: Supplementary file 8 — Supplementary Data 6 [file 43856_2022_114_MOESM8_ESM.txt]

Sample	Analysis	Serology
Control15	Anti-CMV ELISA (IgG)	POS
Control2	Anti-CMV ELISA (IgG)	POS
Control20	Anti-CMV ELISA (IgG)	POS
Control29	Anti-CMV ELISA (IgG)	POS
Control3	Anti-CMV ELISA (IgG)	POS
Control31	Anti-CMV ELISA (IgG)	POS
Control33	Anti-CMV ELISA (IgG)	POS
Control39	Anti-CMV ELISA (IgG)	POS
Control4	Anti-CMV ELISA (IgG)	Borderline
Control41	Anti-CMV ELISA (IgG)	POS
Control42	Anti-CMV ELISA (IgG)	POS
Control44	Anti-CMV ELISA (IgG)	NEG
Control46	Anti-CMV ELISA (IgG)	POS
Control47	Anti-CMV ELISA (IgG)	NEG
Control49	Anti-CMV ELISA (IgG)	POS
Control5	Anti-CMV ELISA (IgG)	POS
Control51	Anti-CMV ELISA (IgG)	POS
Control55	Anti-CMV ELISA (IgG)	NEG
Control57	Anti-CMV ELISA (IgG)	NEG
Control58	Anti-CMV ELISA (IgG)	POS
Control60	Anti-CMV ELISA (IgG)	POS
Control62	Anti-CMV ELISA (IgG)	POS
Control63	Anti-CMV ELISA (IgG)	NEG
Control66	Anti-CMV ELISA (IgG)	POS
Control67	Anti-CMV ELISA (IgG)	POS
Control68	Anti-CMV ELISA (IgG)	NEG
Control75	Anti-CMV ELISA (IgG)	POS
MelVac-CTRL1	Anti-CMV ELISA (IgG)	POS
MelVac-CTRL2	Anti-CMV ELISA (IgG)	POS
MelVac-CTRL3	Anti-CMV ELISA (IgG)	NEG
MelVac-CTRL4	Anti-CMV ELISA (IgG)	POS
MelVac-CTRL5	Anti-CMV ELISA (IgG)	POS
MelVac-CTRL6	Anti-CMV ELISA (IgG)	POS
NSCLC1	Anti-CMV ELISA (IgG)	NEG
NSCLC10	Anti-CMV ELISA (IgG)	NEG
NSCLC11	Anti-CMV ELISA (IgG)	NEG
NSCLC12	Anti-CMV ELISA (IgG)	POS
NSCLC13	Anti-CMV ELISA (IgG)	POS
NSCLC14	Anti-CMV ELISA (IgG)	POS
NSCLC15	Anti-CMV ELISA (IgG)	POS
NSCLC16	Anti-CMV ELISA (IgG)	POS
NSCLC17	Anti-CMV ELISA (IgG)	NEG
NSCLC18	Anti-CMV ELISA (IgG)	POS
NSCLC2	Anti-CMV ELISA (IgG)	POS
NSCLC3	Anti-CMV ELISA (IgG)	NEG
NSCLC4	Anti-CMV ELISA (IgG)	POS
NSCLC5	Anti-CMV ELISA (IgG)	NEG
NSCLC6	Anti-CMV ELISA (IgG)	POS
NSCLC7	Anti-CMV ELISA (IgG)	POS
NSCLC8	Anti-CMV ELISA (IgG)	POS
NSCLC9	Anti-CMV ELISA (IgG)	POS
PEM-Mel1	Anti-CMV ELISA (IgG)	Borderline
PEM-Mel2	Anti-CMV ELISA (IgG)	POS
PEM-Mel3	Anti-CMV ELISA (IgG)	POS
PEM-Mel4	Anti-CMV ELISA (IgG)	POS
PEM-Mel5	Anti-CMV ELISA (IgG)	POS
Control11	Anti-EBV-CA ELISA (IgG)	POS
Control23	Anti-EBV-CA ELISA (IgG)	POS
Control34	Anti-EBV-CA ELISA (IgG)	POS
Control36	Anti-EBV-CA ELISA (IgG)	POS
Control45	Anti-EBV-CA ELISA (IgG)	POS
Control47	Anti-EBV-CA ELISA (IgG)	POS
Control55	Anti-EBV-CA ELISA (IgG)	POS
Control57	Anti-EBV-CA ELISA (IgG)	POS
Control65	Anti-EBV-CA ELISA (IgG)	POS
MelVac-CTRL1	Anti-EBV-CA ELISA (IgG)	NEG
MelVac-CTRL2	Anti-EBV-CA ELISA (IgG)	POS
MelVac-CTRL3	Anti-EBV-CA ELISA (IgG)	POS
MelVac-CTRL4	Anti-EBV-CA ELISA (IgG)	POS
MelVac-CTRL5	Anti-EBV-CA ELISA (IgG)	POS
MelVac-CTRL6	Anti-EBV-CA ELISA (IgG)	POS
NSCLC1	Anti-EBV-CA ELISA (IgG)	POS
NSCLC10	Anti-EBV-CA ELISA (IgG)	POS
NSCLC11	Anti-EBV-CA ELISA (IgG)	NEG
NSCLC12	Anti-EBV-CA ELISA (IgG)	POS
NSCLC13	Anti-EBV-CA ELISA (IgG)	POS
NSCLC14	Anti-EBV-CA ELISA (IgG)	POS
NSCLC15	Anti-EBV-CA ELISA (IgG)	POS
NSCLC16	Anti-EBV-CA ELISA (IgG)	POS
NSCLC17	Anti-EBV-CA ELISA (IgG)	POS
NSCLC18	Anti-EBV-CA ELISA (IgG)	POS
NSCLC2	Anti-EBV-CA ELISA (IgG)	POS
NSCLC3	Anti-EBV-CA ELISA (IgG)	NEG
NSCLC4	Anti-EBV-CA ELISA (IgG)	POS
NSCLC5	Anti-EBV-CA ELISA (IgG)	POS
NSCLC6	Anti-EBV-CA ELISA (IgG)	POS
NSCLC7	Anti-EBV-CA ELISA (IgG)	POS
NSCLC8	Anti-EBV-CA ELISA (IgG)	POS
NSCLC9	Anti-EBV-CA ELISA (IgG)	POS
PEM-Mel1	Anti-EBV-CA ELISA (IgG)	POS
PEM-Mel2	Anti-EBV-CA ELISA (IgG)	POS
PEM-Mel3	Anti-EBV-CA ELISA (IgG)	POS
PEM-Mel4	Anti-EBV-CA ELISA (IgG)	POS
PEM-Mel5	Anti-EBV-CA ELISA (IgG)	POS
